# Supplementary material for: A heritable profile of six miRNAs in autistic patients and mouse models
Source: Sci Rep. 2020 Jun 9;10:9011. doi: 10.1038/s41598-020-65847-8 (PMC7280218; doi:10.1038/s41598-020-65847-8)
Supplement: Supplementary file 1 — Dataset 1. [file 41598_2020_65847_MOESM1_ESM.xlsx]

## Sheet: Feuil1
Supplementary Table 1b miRNA Ct level and normalized -raw data	A heritable profile of miRNAs in autistic patients and mouse models.
	Yusuf Özkul, Serpil Taheri, Kezban Korkmaz Bayramov, Elif Funda Şener, Ecmel Mehmetbeyoğlu, Didem Behice Öztop, Fatma Aybuğa, Esra Tufan, Ruslan Bayramov, Nazan Dolu, Gökmen Zararsız, Leila Kianmehr, Feyzullah Beyaz, Züleyha Doğanyiğit, François Cuzin, and Minoo Rassoulzadegan

## Sheet: CT levels
	HASTA GRUBU																																													KARDEŞ GRUBU
	14-101	14-102	15-101	15-102	16-101	16-102	16-103	17-101	17-102	18-101	19-101	20-101	21-101	22-101	24-101	25-101	26-101	27-101	28-101	29-101	30-101	31-101	32-101	34-101	35-101	36-101	37-101	38-101	40-101	41-101	42-101	H10-101	H10-103	H10-102	H13-101	H17-101	H18-101	H33-101	H33-102	H34-101	H34-102	H36-101	H37-101	H38-101	H39-101	17-103	17-104	18-102	18-103
CINSIYET	1	1	2	2	1	2	2	1	1	2	2	2	2	1	2	2	1	2	1	2	2	1	2	2	2	1	2	1	2	2	2	2	2	2	1	2	2	2	1	2	1	2	2	2	2	1	1	2	2
YAS	5	3	9	9	9	9	5	8	12	6	5	2	12	11	4	7	3	7	13	6	7	6	3	5	9	7	10	9	5	5	5	6	3	3	3	6	6	3	3	9	9	9	4	3	3	16	14	11	4
miR-495-3p	23	23	23	23	23	23	18.0344	23	23	23	23	23	23	23	23	23	23	22.6149	23	23	23	20.3424	23	23	23	23	23	23	23	23	22.727	22.2561	23	23	23	23	23	23	23	23	22.371	23	23	22.2398	23	21.7624	21.2128	23	22.8642
miR-532-5p	23	23	20.7178	18.9233	23	23	21.9013	23	23	23	23	23	23	23	23	23	23	23	21.6792	23	23	23	23	23	23	23	23	23	23	23	23	23	23	23	23	23	23	23	23	23	23	23	21.738	23	23	23	22.1245	23	23
miR-223-5p	23	22.6346	21.1883	22.547	23	23	20.074	23	22.5474	23	23	23	22.3747	23	23	23	22.267	22.2531	23	23	23	19.7103	23	23	23	23	23	23	23	23	21.8905	22.2303	23	23	23	23	23	23	23	23	23	23	23	23	23	23	23	23	23
miR-4291	23	23	23	20.9848	23	23	19.8261	23	23	23	22.3222	23	23	23	22.6172	23	23	21.4815	23	23	23	21.1621	22.0052	23	23	23	21.7328	23	23	23	21.5694	22.1825	23	23	23	23	23	23	23	23	23	21.858	23	22.2838	23	22.6271	23	23	23
miR-3651	23	23	21.9899	20.3442	23	23	23	23	23	23	23	23	22.8133	23	23	23	21.7725	23	23	23	23	23	22.2036	23	23	23	23	23	23	23	23	21.8025	23	23	22.3583	23	23	23	23	23	23	21.4541	23	23	23	23	22.1246	23	23
miR-183-3p	23	23	23	23	23	23	23	23	23	23	23	23	23	23	23	23	23	23	23	22.7341	23	23	23	23	23	23	23	23	23	23	23	22.9302	23	23	23	23	23	23	23	23	23	23	23	23	23	23	23	23	23
miR-628-3p	19.8086	19.483	19.3355	18.4223	19.0519	18.5616	19.0959	18.722	19.1887	20.1038	19.0689	20.8699	18.888	18.8603	19.2286	18.0259	18.2774	19.0153	18.0029	18.3276	18.4254	17.5219	17.7789	18.6127	20.2138	18.6275	19.5733	18.0648	18.2588	18.6575	19.054	18.2233	17.9785	17.9766	18.127	19.3627	18.9944	19.0373	18.7485	17.9059	18.3805	17.9715	17.7648	18.5003	18.5203	17.6118	18.1783	18.9845	18.5383
miR-7-2-3p	19.9908	20.8323	22.5347	20.1335	20.3512	20.1513	20.2214	20.7478	20.2804	20.7619	19.4189	20.3944	21.3025	21.0679	21.2205	21.1786	20.1216	20.291	20.143	20.2844	20.8196	19.12	19.3845	20.6096	21.4146	20.8331	20.3473	20.6481	20.9316	22.9754	19.9298	20.236	20.1631	19.6663	19.1584	20.5023	21.5477	21.7221	21.6013	20.1223	20.0342	20.6756	19.8016	19.9114	20.1366	19.441	18.9125	20.0928	21.0057
miR-146a-5p	22.1804	19.9506	20.9761	19.3635	22.498	23	16.12	19.9528	22.4287	22.647	21.3943	20.0654	21.2269	22.0554	19.2277	19.7842	20.257	18.3138	20.9138	19.649	20.3355	17.9421	17.9412	20.1467	21.3373	20.7648	20.4397	23	20.0332	21.0695	18.2719	19.0401	23	19.6814	19.8644	20.0903	20.9361	20.0937	21.5576	21.0072	21.3721	19.9002	20.4081	19.7396	20.4985	17.9482	19.1904	18.8653	22.8867
miR-21-3p	23	23	23	23	23	23	23	23	23	23	23	23	23	23	23	23	23	23	23	23	23	23	23	23	23	23	23	23	23	23	23	23	23	23	23	23	23	23	23	23	23	23	23	23	23	23	23	23	23
miR-338-3p	23	23	21.7594	20.336	23	23	20.7527	23	23	23	23	23	22.1123	23	23	23	23	23	23	23	23	21.978	20.7226	23	23	23	23	23	23	23	22.3471	23	23	23	22.9688	23	23	23	23	23	23	22.7536	23	23	23	23	23	23	23
miR-3200-5p	23	23	21.998	18.8879	23	23	23	23	23	23	21.5402	23	23	23	23	23	20.64	23	23	22.3837	23	23	22.0294	23	23	23	23	23	23	23	23	23	23	23	22.5332	23	23	23	23	23	23	23	23	23	23	23	22.329	23	23
miR-769-5p	23	23	21.4047	20.6283	23	23	23	23	23	23	23	23	23	23	23	23	23	23	23	23	23	23	23	23	23	23	23	23	23	23	23	23	23	23	23	23	23	23	23	23	23	23	23	23	23	23	23	23	23
miR-4651	23	23	22.6607	19.9301	23	23	23	23	23	23	23	23	23	23	23	21.9508	21.6131	23	23	23	23	23	23	23	23	23	23	23	23	23	22.0268	20.9665	23	23	23	23	23	22.8149	23	22.8774	23	21.9156	23	23	23	22.3216	22.2257	23	23
miR-1180-3p	23	23	19.6578	17.9834	23	23	23	23	23	23	23	23	23	23	23	23	23	23	23	23	23	23	23	23	23	23	23	23	23	23	23	23	23	23	23	23	23	23	23	23	23	23	23	23	23	23	22.6601	23	23
miR-324-3p	23	23	20.0605	17.792	23	23	21.1019	23	23	23	23	23	23	23	23	23	22.3628	23	23	23	23	23	22.0064	23	23	23	23	23	23	22.342	21.6688	20.998	23	23	22.8587	23	23	23	23	23	22.7041	23	23	21.8874	23	23	23	22.3131	21.7412
miR-502-3p	23	23	23	20.2469	23	23	23	23	23	23	23	23	23	23	22.6016	23	21.7617	23	23	23	23	22.7595	23	23	23	23	23	23	23	23	23	23	23	23	23	23	23	23	23	23	23	23	23	22.2097	23	21.8759	23	23	23
miR-130b-5p	23	23	23	21.9195	23	23	21.2595	23	23	23	23	23	23	23	23	23	23	23	23	23	23	23	23	23	23	23	23	23	23	23	22.7496	23	23	23	23	23	23	23	23	23	23	23	23	23	23	23	23	23	22.7762
miR-130a-3p	23	23	18.5707	16.4172	21.7955	22.6083	19.3457	20.8531	23	23	23	23	20.3646	23	20.2648	23	20.8866	21.1926	20.7973	23	23	20.5356	20.5578	21.957	23	23	23	21.9856	23	23	20.8892	19.4852	23	22.8754	21.9372	21.0102	23	23	23	23	22.5482	21.8897	20.3113	19.9766	22.4681	19.1708	20.156	20.6846	22.7988
miR-339-5p	23	23	21.5995	19.4495	23	23	20.3531	23	23	23	23	23	23	23	23	23	23	23	23	23	23	21.9283	20.7377	23	23	23	23	23	23	23	23	21.8374	23	23	23	23	23	23	23	23	23	23	23	23	23	22.2647	22.5768	23	23
miR-132-3p	23	23	20.9244	21.1484	23	23	23	23	23	23	23	23	23	23	23	23	23	22.2449	23	23	23	23	23	22.4001	23	23	23	23	23	23	21.5565	23	23	23	23	23	23	22.5421	23	23	23	23	23	23	22.4673	23	22.8776	23	23
miR-22-5p	23	23	23	19.9447	23	23	19.8368	23	23	23	22.5299	22.5985	21.8723	23	23	23	23	23	23	23	23	21.2574	21.7463	23	23	23	23	23	23	23	21.3918	23	23	23	23	22.3473	23	23	23	23	23	23	23	22.3542	23	23	23	22.6637	23
miR-191-5p	20.7402	19.1261	14.7307	13.1512	21.2178	18.5886	14.7246	18.6827	20.2557	20.9223	18.6181	19.5808	18.6644	20.3938	18.8567	18.5486	17.5773	18.104	19.2397	19.617	19.5178	16.9037	16.118	19.6152	19.7489	16.9826	19.3996	18.4043	20.7045	18.4623	17.3962	16.4191	23	18.3028	18.0915	19.0243	19.7814	17.3604	21.3244	19.4247	19.0195	17.862	18.0244	18.3308	18.7556	16.6879	16.7655	17.599	18.9205
let-7b-5p	22.9971	20.3266	12.474	10.8662	20.2927	17.8118	16.3865	19.849	19.497	20.4862	17.6897	20.7696	19.0225	21.1447	20.5052	18.7854	16.8468	19.7599	19.2143	19.6296	19.6829	17.2082	17.2266	19.3436	21.1521	20.273	19.5601	17.1996	20.2854	19.5801	18.1072	17.4781	23	19.6702	19.0955	20.0979	20.3872	19.1516	23	20.1256	20.4652	21.4475	19.1673	19.6053	19.9888	17.4315	17.0359	18.802	19.6844
miR-489-3p	19.2246	21.0882	20.8107	19.9121	19.4894	20.5274	19.2796	19.9082	20.814	20.1647	19.8687	20.8304	21.4326	19.8821	20.1014	18.8364	19.4862	18.9227	18.6196	17.9465	19.2766	18.6593	18.5834	20.4901	20.7348	20.0389	21.5004	18.723	19.1887	18.5953	19.7978	18.7951	18.9619	19.5275	18.8612	20.2346	20.3834	19.6684	20.4921	18.812	19.4156	18.8956	18.3846	18.7926	18.7586	17.6792	18.2747	20.2008	19.554
miR-378a-3p	23	23	22.0997	18.7095	23	23	20.7761	23	23	23	23	23	23	23	23	23	22.1241	23	21.1578	23	23	21.5953	23	23	23	23	23	23	23	23	23	22.2024	23	23	23	23	23	23	23	23	23	23	23	23	23	23	21.9613	23	23
miR-151a-3p	23	21.516	19.0303	17.4711	23	21.8706	17.8786	23	23	23	21.1196	23	23	23	21.2608	22.5832	20.1966	19.4239	23	23	23	20.5771	19.9159	23	22.7374	22.3598	21.4443	23	23	23	23	21.0727	23	22.6969	22.452	23	23	21.8805	23	21.6346	21.9737	22.9136	21.8461	20.3605	22.5908	20.6317	20.3628	20.3739	23
miR-877-5p	23	23	23	20.9944	23	23	22.6464	23	23	23	23	23	23	23	23	23	23	23	23	23	23	23	23	23	23	23	23	23	23	23	23	23	23	23	23	22.971	23	23	23	23	23	23	22.3835	23	23	23	23	23	23
miR-100-5p	23	22.183	23	21.8244	23	23	20.7047	20.8686	23	23	22.0169	23	23	22.913	20.6787	21.4518	21.6091	21.2079	23	23	22.2298	19.8679	20.646	21.9128	23	23	20.9519	23	23	22.1616	20.9915	20.6565	23	20.9241	21.8969	23	23	23	23	21.1697	21.7504	23	22.3421	22.1149	22.083	20.213	23	21.723	22.721
miR-18a-3p	23	23	20.1418	18.4414	23	23	23	23	23	23	23	23	23	23	23	23	23	23	23	23	23	22.6158	23	23	23	23	23	23	23	23	23	20.4476	23	23	23	23	23	23	23	23	23	23	23	23	23	21.4765	21.5755	23	23
miR-134-5p	23	23	23	23	23	23	21.1048	23	23	23	23	23	23	23	23	23	23	22.9459	23	23	23	23	23	23	23	23	23	23	23	23	23	23	23	23	23	23	23	23	23	23	23	23	23	23	23	23	23	23	23
miR-181c-5p	23	23	19.3575	18.0402	23	23	21.2356	23	23	23	23	23	23	23	22.4549	23	23	23	23	23	23	23	20.3128	23	23	23	23	23	23	23	23	23	23	23	23	23	23	23	23	23	23	23	23	23	23	23	22.7157	23	23
miR-139-5p	23	23	23	20.2801	23	21.3443	18.8927	22.3841	23	23	22.8106	22.5574	23	23	23	23	23	23	23	23	23	19.9959	20.7275	23	23	23	22.6327	23	23	23	20.9643	23	23	23	22.1846	23	23	22.8008	23	23	23	22.4927	23	23	22.246	20.4116	21.1631	23	23
miR-15a-3p	23	23	21.9737	20.5208	23	23	23	23	23	23	23	23	23	23	23	23	23	23	23	23	23	23	23	23	23	23	23	23	23	23	23	23	23	23	23	23	23	23	23	23	23	23	23	23	23	23	23	23	23
miR-340-5p	23	22.0635	23	23	23	23	19.3373	22.3048	23	23	22.8002	23	23	23	23	23	22.993	21.4905	22.6247	23	23	20.7624	20.3007	23	23	23	23	23	23	23	22.7211	21.6036	23	23	23	23	23	23	23	23	23	23	23	21.8365	23	23	21.6836	21.6933	23
miR-3923	23	23	23	23	23	23	23	23	23	23	23	23	23	23	23	23	22.9228	23	23	22.4312	23	22.2263	23	23	23	23	23	23	23	23	23	23	23	23	23	23	23	23	23	23	23	23	22.2099	23	23	21.7718	23	23	23
miR-98-5p	23	22.4285	20.1309	16.8759	23	23	19.5441	23	23	23	23	23	23	23	23	23	22.4827	23	23	23	23	23	21.2337	23	23	23	23	23	23	23	22.8877	23	23	23	21.9963	22.3625	23	23	23	23	23	23	23	23	23	23	22.6112	23	21.4491
miR-20a-5p	21.6813	18.0922	14.316	11.9723	18.8872	16.552	14.712	18.2853	19.6494	18.9946	16.433	18.865	17.5344	22.7843	17.7759	18.1535	15.7166	17.0511	17.0765	18.1949	17.9318	15.3903	15.6567	17.8971	20.12	17.9983	18.2572	16.511	19.6296	17.7149	16.1462	15.0454	23	18.3893	17.3294	18.0677	19.7909	17.1532	20.8089	18.5682	18.1911	17.2534	16.4617	16.6912	17.7753	15.1517	14.8646	16.6958	19.7123
miR-3191-3p	23	23	23	23	23	23	23	23	23	23	23	23	23	23	23	23	23	23	23	23	23	23	23	23	23	23	23	23	23	23	23	23	23	23	23	23	23	23	23	23	23	23	23	23	23	23	23	23	23
miR-766-3p	23	22.9025	23	21.0618	21.7398	21.5856	19.0894	23	22.0351	22.4637	23	23	21.8732	21.8354	21.5149	20.6028	21.6218	20.8761	20.4489	19.9663	21.182	20.1729	20.228	21.7433	22.8487	22.0887	21.8305	20.5435	20.4595	20.4352	21.4976	21.5368	21.4029	21.4536	20.4534	23	21.0773	22.6397	23	21.1556	23	21.2373	19.8875	20.8769	21.4589	19.9507	20.0152	22.5652	22.2096
miR-328-3p	17.5274	17.4725	17.4767	17.4123	17.1943	17.1036	17.7583	18.3336	18.4196	18.4215	17.8987	17.6069	18.0463	18.3478	18.0888	18.7275	18.3054	18.1642	18.527	18.1606	18.2102	18.1207	17.8032	18.3611	19.0309	18.4456	18.918	18.5257	18.5637	18.6758	18.6417	18.6408	18.8633	18.4312	17.8948	18.6041	18.3451	18.7328	19.114	18.8625	19.0625	18.7469	18.0445	18.7475	18.4003	18.2395	18.0235	18.3687	17.977
miR-27a-3p	20.7851	19.4939	19.9697	17.6802	19.8496	20.4024	15.7459	18.4129	20.5261	20.0456	19.7131	18.6229	20.6459	20.788	17.5644	18.0753	19.7069	18.1799	18.7012	19.3155	18.7119	16.6629	17.144	18.8069	19.1832	18.2609	18.2207	19.1714	20.441	18.8939	17.2206	16.243	23	18.2351	18.2455	21.2738	20.1848	17.9915	22.5113	18.9846	19.5744	17.9468	17.999	17.6006	19.7243	17.178	17.4403	17.6382	19.6418
miR-185-5p	21.2574	21.1743	19.2368	16.1717	22.5007	20.4532	18.3315	23	23	23	20.5791	23	21.496	23	21.3132	21.1764	20.049	21.6709	19.925	20.9421	21.5733	19.672	19.9654	22.8394	23	23	23	21.3565	22.2424	23	20.8544	18.9199	23	23	20.8806	23	23	22.3122	23	21.5027	23	21.808	19.8638	21.0545	21.6907	19.6065	18.5896	20.8312	22.8912
miR-370-3p	23	23	21.7374	19.666	23	23	22.3135	23	23	23	23	23	23	23	23	23	21.1122	23	23	23	23	21.8413	22.832	23	23	23	23	23	23	23	23	22.0868	23	23	23	23	23	23	23	23	23	23	22.7542	23	23	23	23	23	23
miR-23b-3p	23	22.6602	22.1099	20.5154	21.7764	23	20.1044	20.7273	22.7203	23	22.2958	21.8143	23	23	20.7406	23	23	22.3968	23	21.8975	20.0278	19.9213	19.0645	21.064	21.0922	20.8569	21.299	23	23	23	20.6189	19.8795	23	23	20.3703	23	22.0493	21.3358	23	21.5098	22.9876	22.0079	20.5729	23	23	23	20.9197	22.4529	23
miR-331-3p	23	23	21.5201	21.557	23	23	23	23	23	23	23	23	23	23	23	23	23	23	23	23	23	22.3696	23	23	23	23	23	23	23	23	23	23	23	23	23	23	23	23	23	23	23	23	23	23	23	23	23	23	23
miR-487b-3p	23	23	23	23	23	23	19.7338	23	23	23	23	23	23	23	23	23	23	23	23	23	23	22.5607	23	23	23	23	23	23	23	23	23	23	23	23	23	23	23	23	23	23	23	23	23	23	22.8894	21.6714	23	23	23
miR-181a-5p	23	23	19.6265	18.1092	23	23	23	23	23	23	23	23	23	23	21.7691	23	23	23	23	23	23	23	21.6751	21.84	23	23	23	23	23	23	23	23	23	23	23	23	23	23	23	23	23	23	23	23	23	22.5877	23	23	23
miR-671-3p	23	23	23	23	23	23	23	23	23	23	23	23	23	23	23	23	23	23	23	22.7597	23	23	23	23	23	23	23	23	23	23	23	22.8005	23	23	21.924	23	23	23	23	23	23	23	21.4033	23	21.7568	23	23	23	23
miR-342-3p	23	20.1053	18.6413	16.5421	19.872	18.7669	17.2149	19.0235	21.0596	20.7481	19.5019	19.0853	23	20.1375	19.0813	18.7569	19.4535	18.0534	19.169	19.1437	19.6498	18.1349	17.0693	20.5132	20.0876	19.4012	18.8305	19.037	20.5667	19.57	18.0222	17.7282	23	18.0597	18.8911	23	21.7691	18.8709	23	20.1575	20.7438	19.1007	19.2969	19.536	19.5206	16.9258	18.1256	19.372	20.4609
miR-27b-3p	23	23	23	20.5387	21.8556	21.646	18.499	22.7588	21.9293	22.6439	20.5004	23	22.5996	23	20.8358	21.3785	23	21.1197	22.5138	21.3186	22.2754	19.7665	19.5734	22.1251	23	20.8654	21.4578	21.1417	22.314	21.8584	21.24	20.2501	23	21.6612	21.3979	23	23	20.3399	23	21.9228	21.7765	20.8526	22.0885	20.5255	21.5037	19.5559	20.0845	22.9901	23
miR-424-5p	23	20.7823	20.0966	18.9011	21.949	20.6683	19.0523	20.7117	23	23	21.0399	21.0598	23	22.3016	20.7053	19.7183	22.2061	21.289	20.3234	21.3079	20.3765	17.8511	19.9368	21.6565	21.8692	20.9935	20.2685	20.3866	21.4758	22.142	19.6101	17.7265	23	21.142	20.1716	22.6872	21.3308	20.342	23	20.8722	20.6538	19.3621	19.3149	20.0297	19.2824	19.4551	19.8243	21.9389	23
miR-374b-5pNOTE	23	23	19.5945	17.5615	23	21.4137	19.2801	22.4405	23	21.7709	23	23	23	22.8087	22.3482	22.1959	22.3357	23	22.5849	23	23	23	20.7095	23	23	21.5348	23	23	23	22.4085	21.4709	20.4715	23	21.5131	23	23	23	21.5977	23	23	23	23	21.9985	22.3851	23	21.1031	20.9857	21.3465	23
miR-181d-5p	23	23	21.8734	20.2614	23	23	23	23	23	23	23	23	23	23	23	23	23	23	23	23	23	23	23	23	23	23	23	23	23	23	23	23	23	23	23	23	23	23	23	23	23	23	23	23	23	23	22.1036	23	23
miR-744-5p	23	21.6378	21.6541	20.6359	23	23	20.3512	22.8557	23	23	23	23	23	23	23	23	21.8525	21.587	23	23	23	22.5012	22.9908	23	23	23	23	23	23	23	22.8552	23	23	23	23	23	23	23	23	23	23	23	23	23	23	23	22.4154	23	23
miR-16-5p	19.1586	16.7078	12.4486	10.0864	17.1822	14.8096	14.0711	16.2359	17.55	17.6177	14.6882	17.3746	15.7162	19.3382	15.6877	16.0721	13.7018	16.1652	15.1227	15.8889	15.6752	13.4223	13.0953	16.172	18.0477	15.9913	16.6746	14.3017	17.9037	16.0535	14.3992	12.8939	23	16.6447	15.1671	16.291	17.6775	15.701	19.5876	15.9743	16.3096	15.3353	13.9632	14.1791	15.6964	13.3281	12.7878	15.187	16.9554
miR-106b-5p	23	19.2833	15.9065	13.3259	20.3697	17.7083	16.0962	18.8501	20.9102	20.2607	17.7377	20.2905	19.1079	23	19.2117	19.2068	16.8751	18.1543	17.9392	19.327	18.5924	16.3259	16.7654	19.3349	20.6569	18.5787	19.4661	18.0027	19.9292	18.8554	17.008	16.2733	23	19.3876	18.7679	19.1648	21.0104	18.7236	21.0854	19.8116	19.5682	18.6974	17.7177	17.3805	18.7236	16.1167	15.8132	17.8462	20.6717
miR-378a-5p	23	23	22.0791	20.8962	23	23	23	23	23	23	23	23	23	23	23	23	23	23	23	23	23	23	23	23	23	23	23	23	23	23	23	23	23	23	23	23	23	23	23	23	23	23	23	23	23	23	23	23	23
miR-320e	23	23	19.4638	17.5288	23	23	21.2813	23	23	23	23	23	23	23	23	23	22.5046	22.7238	23	23	23	22.7475	22.6686	23	23	23	23	23	23	23	23	23	23	23	23	23	23	23	23	23	23	23	23	23	23	22.4319	23	23	23
miR-4274	23	23	23	21.8649	23	23	23	23	23	23	23	23	23	23	23	23	23	23	22.2295	23	23	23	23	23	23	23	23	23	23	23	23	21.9655	23	23	23	22.1418	23	23	23	23	23	23	23	22.2298	23	22.6639	22.2868	22.1906	23
miR-576-5p	23	23	23	19.8705	23	23	20.587	23	23	23	23	23	23	23	23	23	23	23	23	23	23	21.5917	23	23	23	23	23	23	23	22.6104	22.4741	21.4221	23	23	23	23	23	23	23	23	23	23	23	23	23	23	21.6165	23	23
miR-188-5p	23	23	23	21.8895	23	23	23	23	23	23	23	23	23	23	23	23	23	23	23	23	23	23	23	23	23	23	23	23	23	23	23	23	23	23	23	23	23	23	23	23	23	23	23	23	23	23	23	23	23
miR-30a-3p	23	23	23	19.5944	23	23	21.3926	23	23	23	23	23	23	22.4539	23	23	23	23	23	23	23	23	22.8784	22.7092	23	23	23	23	23	23	23	22.119	23	23	23	23	23	23	23	23	23	23	23	23	22.1539	23	23	23	23
miR-93-5p	21.0004	19.1867	15.837	13.2924	21.0069	18.3235	16.6381	20.2926	20.0261	21.1065	17.8694	19.969	19.0585	20.7562	19.0767	18.9497	17.1474	18.4508	18.0367	19.2444	19.5365	16.8816	17.1246	19.4103	21.8785	18.8676	19.8488	18.3218	20.0609	18.9078	17.676	16.4144	23	19.7456	18.7758	19.0758	19.8548	18.1303	21.3942	20.5855	20.2618	19.2514	17.8093	17.7161	18.0725	16.2568	16.0478	18.1483	20.3147
miR-425-5p	23	22.4043	18.4496	16.7526	23	23	19.0501	21.4977	23	23	23	23	23	23	23	21.4651	20.7683	21.7741	21.0186	23	23	19.6911	19.381	23	23	23	22.0403	21.0427	23	22.5575	19.8835	19.0052	23	22.106	21.0149	21.8035	23	23	23	22.495	21.8789	20.5242	22.9066	23	22.3667	19.5214	19.5416	20.9804	23
miR-92a-3p	18.213	16.1475	10.8103	9.45102	17.487	14.8479	13.1297	15.7975	17.6241	17.3127	14.8516	17.3181	15.6619	19.2587	16.2798	16.0048	13.0408	14.6981	15.8814	16.7866	16.359	13.2807	13.9891	16.4567	17.9892	16.4491	16.8727	13.9152	17.1017	15.9237	14.5477	13.2452	23	16.8699	15.6708	16.3694	16.5944	16.0137	17.9599	16.1612	16.16	15.3797	14.0086	15.4753	15.0703	13.2017	13.4055	15.5893	16.9406
miR-296-5p	23	23	23	23	23	23	23	23	23	23	23	23	23	23	23	23	23	23	23	23	23	23	23	23	23	23	23	23	23	23	23	23	23	23	23	23	23	23	23	23	23	23	23	23	23	23	23	23	23
let-7c-5p	23	21.4536	14.8226	12.7574	21.4683	20.0038	18.6295	22.0589	21.4866	22.5415	19.5883	22.7471	20.915	22.501	23	21.8625	18.587	23	21.0016	21.2708	22.8722	19.6138	19.2575	21.4236	22.9347	22.4101	20.4253	19.0254	23	20.6181	19.702	19.3123	23	23	21.4269	22.8426	23	21.351	23	21.7375	21.1907	21.7315	21.507	20.136	22.4951	18.7675	19.6534	21.6503	21.6653
miR-184	23	23	23	23	23	23	23	23	23	23	23	23	23	23	23	23	23	23	23	23	23	23	23	23	23	23	23	23	23	23	23	23	23	23	23	23	23	23	23	23	23	23	23	23	23	23	23	23	23
miR-152-3p	23	23	23	22.7723	22.7816	23	21.4771	22.2407	23	23	22.7785	23	23	23	23	23	23	22.1054	23	23	23	23	21.388	23	23	23	23	21.9872	23	23	23	23	23	23	23	23	22.4421	23	23	23	23	23	23	23	23	23	22.544	21.7396	23
miR-3911	23	23	19.471	18.6978	23	23	23	23	23	23	22.4397	23	21.9311	23	23	23	21.5067	22.8597	23	23	23	23	23	23	23	23	23	23	22.4457	23	23	21.3028	23	23	23	23	23	23	23	23	23	23	23	23	23	21.827	22.2336	23	23
miR-1587	23	22.4778	19.8531	18.0435	23	23	22.4027	23	23	23	22.1118	23	21.7084	23	22.5168	23	21.9651	23	23	23	23	20.8867	22.8241	23	23	23	23	23	23	23	22.0645	20.2179	23	23	21.0552	23	23	23	23	23	23	22.5586	23	21.7699	21.7169	23	21.7771	23	23
miR-1260a	21.5002	18.6996	18.0083	16.2606	23	20.5432	15.8951	19.5133	21.992	21.4996	20.2483	18.4649	19.7897	20.903	19.1046	18.8224	17.9596	17.56	20.8561	18.7038	20.3505	17.1645	17.2517	19.9912	21.4688	19.155	18.9183	21.0282	20.4503	19.5653	17.8152	18.5206	23	18.5491	17.4911	19.8927	20.6952	17.8	23	18.8202	18.9753	17.9848	18.4833	19.5373	20.6167	17.2705	18.8468	18.4706	22.0979
let-7a-3p	23	23	23	21.6703	23	23	20.0989	23	23	23	23	23	23	23	23	23	23	21.9818	22.7369	23	23	21.6127	21.9852	23	23	23	23	23	23	23	21.5866	21.1791	23	23	23	23	23	23	23	23	21.6279	23	23	23	23	21.9249	21.8716	23	23
miR-92b-3p	20.5816	18.7163	13.5419	11.8974	20.503	17.7005	15.9839	18.5635	19.6877	20.8137	17.8876	20.1528	18.8871	21.2182	18.7513	18.7291	16.3668	17.5073	18.7477	20.3565	19.623	16.5729	17.1712	18.9768	21.6977	19.838	19.7664	17.1784	20.0306	19.2842	17.1765	16.3408	23	19.8751	18.8462	18.83	20.5046	19.0005	21.279	19.4264	19.0912	18.4127	17.7144	18.7015	18.6985	16.7659	16.9074	18.4281	19.8584
miR-144-5p	23	23	16.7471	14.3194	23	23	23	23	23	23	21.4526	23	22.6022	23	23	23	21.6434	23	23	23	23	21.25	21.7515	22.8045	23	23	23	23	23	21.8837	23	21.6451	23	23	23	21.8937	22.4656	23	23	22.989	23	23	23	23	23	21.488	20.8867	23	22.1036
miR-16-2-3p	23	23	19.7884	18.4352	23	23	21.4416	23	23	23	23	23	21.1742	23	23	23	23	23	23	23	23	21.7169	21.7103	23	23	23	23	23	23	23	23	20.4229	23	23	23	23	23	23	23	23	23	23	23	23	23	21.3844	21.8107	23	22.2986
let-7g-5p	22.6419	20.6013	14.9032	12.8548	23	19.929	15.3276	18.9939	21.6882	21.7682	18.8997	19.3689	20.874	23	19.9683	20.0392	18.0082	19.2143	20.3773	20.3642	19.7894	18.8147	17.5998	23	20.6136	19.3251	20.0207	19.174	21.1563	20.9147	18.4216	18.4784	23	19.7641	19.3919	20.0626	23	19.9913	21.4638	20.9018	21.9702	20.0159	21.7779	19.6411	19.6602	18.374	18.3881	19.4391	21.6145
miR-2110	23	23	20.5393	19.9845	23	23	23	23	23	23	23	23	23	23	23	23	21.9926	23	23	23	23	23	23	23	23	23	23	23	23	23	23	23	23	23	23	23	23	23	23	23	23	23	23	23	23	23	23	23	23
miR-29c-3p	22.5176	20.2853	19.1889	16.155	20.359	19.5309	17.3867	20.1145	20.0663	21.5282	19.1001	19.2892	22.0393	21.255	18.5992	19.844	18.8559	19.8371	18.6513	19.1931	19.0095	17.9053	17.7566	19.9611	22.0506	19.7387	19.2366	20.0207	20.6874	20.5633	17.7532	17.3516	23	19.0936	19.4452	19.7111	22.4957	18.787	23	20.2011	20.4406	18.8277	18.3429	18.6706	19.9049	17.9237	18.4824	19.2072	20.8447
miR-127-3p	23	23	23	21.1235	23	23	20.2924	21.8125	23	23	22.0738	21.1525	23	23	21.8957	22.5384	22.6742	23	21.4485	21.9939	22.5295	21.4893	21.6074	21.9748	23	22.1855	23	21.4797	23	21.9623	21.8459	23	21.2389	22.8018	22.2218	23	23	22.7323	22.5576	21.0088	21.5297	21.9835	20.8158	21.9347	22.3287	21.2735	22.1149	22.4014	23
miR-181b-5p	23	21.6328	19.1625	18.1035	23	23	21.061	22.568	23	23	23	23	23	23	23	22.0784	23	23	22.9003	22.7834	23	21.3584	20.5537	21.9307	23	23	21.8676	23	23	23	21.982	23	23	23	22.3323	23	22.2503	23	23	23	23	23	23	23	23	23	23	23	23
miR-133b	23	23	23	22.7955	23	23	23	23	23	23	23	23	23	23	23	23	23	23	23	23	23	23	23	23	23	23	23	23	23	23	23	23	23	23	23	23	23	23	23	23	23	23	23	23	23	23	23	23	23
miR-3135b	23	23	18.4182	14.6265	23	23	19.7454	23	23	23	23	21.3058	23	22.8986	22.3469	23	21.1665	20.8423	21.0668	23	22.6213	23	18.5854	23	23	22.0864	22.4646	23	23	23	21.3695	20.8349	23	21.9138	21.3806	21.7095	22.9704	20.6203	23	21.4088	20.9047	20.5041	21.8904	21.8993	22.5272	20.184	21.6935	22.2898	23
miR-324-5p	23	23	21.5707	19.9726	23	23	21.655	23	23	23	23	23	23	23	22.9862	23	23	23	23	23	23	23	22.1985	23	23	23	23	23	23	23	23	23	23	23	23	23	23	23	23	23	23	22.0257	23	23	23	23	23	23	23
miR-4516	21.8913	23	17.385	14.8364	23	23	22.106	23	20.9331	23	23	22.5635	21.5987	23	22.3718	23	19.027	21.3831	23	22.1679	22.9147	21.8363	19.8857	22.8248	23	23	21.833	21.9087	23	23	20.9903	20.3178	23	23	21.0518	23	21.9892	21.4647	23	23	22.6696	23	21.1008	21.0397	23	21.2992	20.1637	21.6552	22.9218
miR-4323	23	23	23	23	23	23	21.4203	23	23	23	23	23	23	23	23	23	23	23	23	23	23	22.0213	23	23	23	23	23	23	23	23	23	23	23	23	23	23	23	23	23	23	23	23	23	23	23	23	23	23	23
miR-29a-3p	22.7944	20.6023	19.1551	16.852	23	19.87	17.4878	19.9379	20.9475	20.217	19.7131	19.1573	20.7986	22.9751	18.9639	20.1198	19.4933	18.8758	18.6839	20.2365	19.2603	17.9613	19.192	19.5255	21.0498	19.9234	18.7697	19.6896	20.5094	20.2615	17.7664	17.5028	23	19.8082	19.6581	20.2924	23	19.3831	23	19.4842	20.4211	19.5658	18.8436	19.2708	20.0846	18.2341	18.6663	19.5048	20.2403
miR-596	23	23	23	21.3074	23	23	23	23	23	23	23	23	23	23	23	23	23	23	23	23	23	21.979	23	23	23	22.9679	23	23	23	23	23	23	23	23	23	23	23	23	23	23	23	23	23	23	23	23	23	23	23
miR-103a-3p	23	22.3447	18.0853	15.1849	23	21.031	18.8293	21.81	23	23	23	23	21.0377	22.9791	23	23	21.9698	23	22.432	21.5431	21.244	20.9676	19.2065	23	23	21.2075	23	22.5136	23	23	20.1857	21.1365	23	23	22.3208	23	23	20.8199	23	23	23	23	21.4385	20.467	23	20.1937	20.1959	21.6224	23
miR-4306	23	23	22.079	20.4151	23	23	23	23	23	23	23	23	23	23	23	23	23	23	23	23	23	23	23	23	23	23	23	23	23	23	23	23	23	23	23	23	23	23	23	23	23	23	23	23	23	23	23	23	23
miR-30e-3p	23	23	19.5161	17.597	23	23	20.2135	23	23	23	23	23	23	23	23	21.7226	23	23	23	22.2844	23	21.9835	21.4745	23	23	23	22.9659	23	23	22.8801	21.0763	20.7657	23	23	22.0379	23	23	22.1514	23	23	22.3385	23	23	23	23	21.2134	23	23	22.6174
miR-382-5p	20.882	20.5642	20.4732	21.2382	21.3652	21.0142	18.4836	21.6222	20.9291	21.3374	21.2988	21.0536	20.0555	21.4457	21.4791	21.3341	21.7278	20.2298	21.4167	21.7879	23	20.9033	20.9455	20.8225	20.7579	20.6316	21.2619	22.7948	21.4319	21.2912	20.7668	21.5503	23	21.3229	21.794	21.1244	21.756	21.8914	21.6224	21.4272	20.9853	21.0872	23	20.6942	22.0351	21.5226	19.1816	21.7398	21.2557
miR-148b-3p	22.7324	20.5259	19.8696	18.2597	21.0123	20.1292	16.9705	20.5574	21.6368	20.9813	21.474	21.4047	20.2236	20.9013	19.4158	19.1928	20.599	19.3165	19.4867	22.9726	21.3843	17.983	19.2135	20.7541	21.5568	19.9709	20.331	20.3314	20.3352	20.9775	18.9641	17.509	23	19.7604	20.4725	20.7822	21.6125	19.8119	23	20.1379	20.7307	19.8647	19.6877	20.2408	20.3074	18.8584	19.4145	20.3308	23
miR-4422	23	23	23	21.381	23	22.6084	21.142	23	23	22.7825	22.0372	23	21.9455	22.893	23	21.8181	21.5679	23	21.0669	21.7759	23	23	21.8797	21.794	23	23	23	22.6694	21.5352	22.8023	22.3861	23	22.8404	22.638	23	23	22.2022	21.8536	23	22.3698	21.4146	23	21.4681	22.3437	23	22.1107	22.8833	22.5041	22.8153
miR-15a-5p	23	23	19.4562	15.3944	23	22.9162	20.2411	21.87	23	23	23	23	23	23	21.4678	21.0531	21.022	23	23	23	20.9098	20.3318	19.8483	23	23	21.3861	22.0566	22.0075	23	23	21.3904	20.1545	23	23	22.0515	22.7317	23	22.0415	23	21.6692	22.1793	23	20.8274	20.6896	22.1685	20.2536	20.4473	22.6971	22.4353
miR-421	17.1908	17.8199	17.342	17.0177	17.0003	16.8014	18.9572	19.4886	19.1219	19.8118	19.2503	18.9429	19.1572	19.4871	19.6389	19.2504	19.5092	19.1555	19.5141	19.8184	19.9247	19.2758	19.3264	19.4829	19.5587	19.9223	20.1557	19.8669	20.0837	19.7316	19.5031	19.2365	19.629	19.501	19.9989	19.972	19.8546	19.6809	20.0987	19.4553	19.7144	19.9565	19.0807	19.8855	19.8018	19.159	19.2272	19.8746	18.6535
miR-7-5p	23	23	18.4813	17.0306	23	21.1998	20.7188	21.4837	23	22.2931	23	23	23	23	23	23	20.0913	23	23	23	23	20.1829	20.6789	23	23	23	23	20.1669	23	22.1832	21.6721	20.3623	23	23	23	23	23	23	23	22.6352	23	23	21.2374	22.0488	23	23	20.708	23	22.4526
miR-339-3p	23	23	23	23	23	23	23	23	23	23	23	23	23	23	23	23	23	23	23	23	23	23	23	23	23	23	23	23	23	23	23	23	23	23	23	23	23	23	23	23	23	23	23	23	23	23	23	23	23
miR-30d-5p	23	20.4399	17.9375	15.0488	21.2542	20.3847	16.0454	19.9589	22.4974	21.8562	20.3673	21.1022	20.327	20.5986	18.9817	19.3206	19.0307	17.8421	20.4638	20.8765	20.2407	17.8052	17.8475	20.9168	19.9155	20.8432	20.104	19.5721	21.0049	21.2946	18.7643	17.614	23	20.7207	20.1065	20.692	20.9274	19.4218	22.3398	20.9985	21.2321	20.27	20.4635	19.1318	20.0709	18.3435	18.7792	19.3471	21.5823
let-7e-5p	23	21.3811	15.4991	12.8435	23	20.2357	18.5367	21.0319	23	23	20.3519	22.828	21.0281	21.7658	20.9059	21.5443	19.1329	21.3306	20.6003	23	21.2213	19.1785	19.5292	21.456	22.0158	21.5846	22.2083	19.2942	23	20.4094	19.8448	19.7763	23	23	21.0573	22.3217	22.7637	21.2377	23	23	20.7334	23	21.5288	23	20.8333	20.9506	19.3472	21.4137	20.7535
miR-345-5p	23	23	23	23	23	23	23	23	23	23	23	23	23	23	23	23	23	23	23	23	23	23	23	23	23	23	23	23	23	23	23	21.49	23	23	23	23	23	23	23	23	23	23	22.7647	22.3515	23	23	22.3583	23	23
miR-144-3p	23	21.5283	20.3837	16.6486	20.6836	19.5185	20.5248	20.9527	22.7668	20.758	19.262	23	21.4925	22.7638	19.957	19.9013	20.1493	23	19.2937	21.4435	19.8989	17.952	19.0479	19.3437	21.1601	20.5384	21.3092	19.7822	23	21.269	18.5597	17.1191	23	20.6726	20.731	22.3313	22.15	21.6041	23	20.1992	21.1515	20.6814	18.1378	19.3385	19.6452	17.9561	17.8227	19.9087	22.6995
miR-195-5p	19.05	16.9606	12.6279	9.86955	16.8289	14.944	13.9922	16.1552	17.3712	17.6508	14.8599	17.2848	16.0034	18.9486	15.6641	15.8652	13.7434	16.1463	15.18	15.8746	15.5347	13.656	14.1525	15.882	18.0691	16.1332	16.4198	14.4196	17.5601	16.3137	14.1235	12.8615	23	17.064	14.9959	16.011	17.5612	15.5269	19.2629	16.2195	15.9797	15.5489	13.8087	14.3294	15.8015	13.7532	13.1935	15.2094	16.6874
miR-4454	23	20.1214	16.7689	14.2865	23	20.5941	18.5052	20.7961	22.3239	22.6701	20.6979	18.0798	20.4367	23	19.4253	23	17.0351	23	20.1954	19.8095	20.5028	19.567	16.9822	20.7691	23	21.7862	19.9338	21.6095	22.5459	20.2518	18.3656	19.0415	23	19.0331	18.0631	23	23	19.7939	22.4506	19.7067	19.0715	19.8411	19.2755	18.678	23	17.4974	17.0128	20.1366	23
miR-99b-5p	23	23	23	23	23	23	19.4594	21.2195	23	23	23	21.6656	23	23	21.7345	22.1313	22.6335	23	23	23	23	20.8738	21.6616	23	23	23	23	21.7745	23	23	22.0565	23	23	23	23	23	23	22.4409	23	23	22.6213	23	22.5292	21.7932	22.402	22.5379	21.2263	23	23
let-7d-3p	23	20.0331	19.4962	18.7341	23	21.835	17.2205	23	20.6301	22.611	21.2644	23	22.5177	23	21.4236	20.8843	20.8299	18.0651	23	22.7833	20.4285	19.1671	19.4063	21.4505	22.0416	21.2126	20.6162	22.5273	23	20.7745	19.6262	19.9413	23	22.6743	20.8207	21.994	21.7375	20.6495	23	21.3807	20.639	20.7407	21.8064	23	21.9497	19.5225	23	20.1493	23
miR-652-3p	23	23	21.0236	18.2931	23	23	18.8831	22.9105	22.7216	23	21.3302	23	23	23	23	23	23	21.4212	23	21.8986	21.9346	21.6397	22.0471	23	23	23	23	21.7978	23	23	22.2607	20.5406	23	21.172	22.2642	23	23	22.1733	23	23	23	23	23	21.5717	23	20.9275	20.8218	23	23
miR-664a-3p	23	23	23	20.629	23	23	21.6573	23	23	23	23	23	23	23	23	23	23	23	23	23	22.574	21.6307	22.6782	23	23	23	23	23	23	23	23	23	23	23	23	23	23	23	23	23	23	23	23	23	23	23	23	23	23
miR-519b-5pNOTE	23	23	23	23	23	23	23	23	23	23	23	23	23	23	23	23	23	23	23	23	23	22.187	23	23	23	23	23	22.5192	23	23	23	23	23	23	23	23	23	23	23	23	23	23	23	23	23	23	23	23	23
miR-378h	23	23	21.0305	20.1989	23	23	21.8346	23	23	23	23	23	23	23	23	23	22.9847	23	23	23	23	21.5525	23	23	23	23	23	23	23	23	23	23	23	23	23	23	23	23	23	23	23	22.8715	23	23	23	23	23	23	23
miR-30c-5p	23	19.8584	18.0972	15.1162	23	21.0424	19.3824	22.3469	23	22.5235	21.7462	21.3203	22.8569	22.2011	21.4618	18.9625	20.8566	21.4399	21.7306	21.9321	22.3472	18.9548	19.115	20.365	21.4766	22.0897	20.8629	20.0926	23	20.9749	18.9322	19.2165	23	20.0886	20.4558	23	22.4245	19.0959	23	20.4937	21.1816	20.0923	19.8382	21.7265	20.3647	19.6383	19.8547	20.0563	21.9048
miR-32-5p	23	23	20.4959	17.4425	23	23	22.0667	23	23	23	23	23	23	23	23	22.318	23	23	23	23	22.7957	23	21.5593	23	23	23	23	23	23	23	22.7707	21.9635	23	23	23	23	23	22.2621	23	23	23	23	21.8437	21.1815	23	23	22.8355	23	23
miR-192-5p	23	23	19.3329	17.3502	22.9639	21.9555	20.1996	21.6725	23	23	23	23	22.5466	23	22.6833	23	20.8238	23	23	23	23	21.0978	21.9819	23	23	23	23	21.4525	23	23	20.8717	20.3713	23	21.8568	22.9115	23	23	21.761	23	23	21.5906	23	23	21.08	21.2937	20.9965	22.0522	22.249	23
miR-1287-5p	23	21.2564	23	21.3197	22.4737	21.4146	21.215	23	21.9413	21.8653	20.6514	21.8317	21.6744	20.483	20.8586	20.7367	20.6566	21.2893	20.5025	20.926	21.5978	21.608	20.1655	20.4904	23	23	22.7533	21.9427	21.3222	21.1764	20.1475	20.6115	23	21.6874	21.0556	21.7259	23	22.6416	22.9472	20.1673	23	21.3918	19.6275	20.7564	21.4139	21.4197	20.6605	21.5869	23
miR-320b	19.4357	19.5445	18.341	16.4109	20.9313	20.0949	18.2517	20.7217	20.4942	19.6693	20.3874	19.5968	19.3758	21.9205	19.457	20.3516	19.6536	19.8994	19.6155	21.2484	20.1877	19.04	19.5282	19.7997	20.3178	19.8644	20.4587	20.4308	20.4721	20.7043	19.9175	19.9402	22.3235	20.7155	20.4258	19.8035	19.9193	20.5994	20.4344	21.1278	20.8504	20.0383	19.7085	19.9071	20.275	19.5701	19.7797	19.5357	20.1205
miR-374a-5p	23	21.8578	19.3399	17.0284	23	20.9948	18.6942	22.3326	23	22.4294	23	22.4627	23	23	21.9766	23	21.8955	21.4712	22.0253	23	23	21.0416	19.7703	21.547	23	23	21.4799	21.2146	23	21.4902	21.2077	20.8295	23	21.7134	22.7037	23	23	21.8372	23	21.6086	22.1776	21.8981	23	20.8369	23	20.9923	20.8812	23	23
miR-3613-3p	22.0552	20.4334	17.9858	16.1743	22.1831	19.1452	17.5175	18.4292	22.7172	21.1968	20.7235	18.6454	23	21.4346	19.207	19.4244	19.605	18.1356	20.1126	19.6413	19.1945	18.8574	16.8701	19.3906	20.5569	19.4151	18.4375	18.2181	23	20.1221	17.3279	17.5073	23	17.9086	18.8458	23	22.2734	18.2056	23	19.8554	20.1151	19.3213	19.656	19.3265	21.2383	17.2218	18.5739	19.7268	19.9018
miR-3689a-5pNOTE	23	23	23	22.9768	23	23	23	23	23	22.7859	23	23	23	23	23	23	23	23	23	23	23	23	23	23	23	23	23	23	23	22.8017	23	23	23	23	23	23	23	23	23	23	23	23	23	23	23	23	23	23	23
miR-183-5p	23	23	19.9245	18.2615	23	23	23	23	23	23	23	23	23	23	23	23	23	23	22.391	23	23	23	23	23	23	23	23	23	23	23	23	23	23	23	23	23	23	23	23	23	23	23	23	23	23	23	21.7381	23	22.9959
miR-15b-5p	21.1658	19.0042	15.8009	13.5801	20.4889	19.7204	16.1658	19.3379	20.4283	20.3559	19.099	19.6641	19.8385	20.7856	18.5364	18.5967	18.2453	18.2352	19.4804	20.0132	19.0554	17.3615	17.4536	20.9822	19.0984	18.456	18.9885	17.7604	22.558	19.1994	17.6221	16.4045	23	19.3694	18.2732	20.7329	19.9946	18.5787	22.6001	18.4005	19.1324	18.0294	18.2245	19.0447	18.5569	17.3326	17.895	18.0661	21.0227
miR-373-5p	23	23	23	23	23	23	23	23	23	23	23	23	22.9681	23	23	23	23	23	21.9679	23	23	23	23	23	23	22.1865	23	23	23	22.0067	23	23	23	23	23	23	23	22.3317	22.2316	23	23	23	16.8048	21.6961	22.0861	23	22.366	23	23
miR-375	23	23	23	22.1053	23	23	22.5865	23	23	23	23	23	23	23	23	23	23	21.5808	23	21.9551	23	23	23	23	23	23	20.6907	23	23	23	23	21.5548	23	23	23	23	23	23	22.0748	23	22.3281	21.9283	23	23	23	23	22.6743	23	23
miR-99a-5p	23	22.3491	23	21.8185	23	23	23	21.991	21.6975	23	22.5913	21.1322	23	23	21.2853	21.608	23	21.7346	23	23	23	21.4838	20.5512	20.7011	23	22.743	20.9625	23	22.1525	23	21.8839	21.759	23	21.1297	21.2771	23	23	21.1544	23	22.3954	21.9464	23	23	21.7786	23	22.4312	23	23	23
miR-335-5p	23	23	23	23	23	20.9956	19.5866	23	23	23	23	23	23	23	23	20.305	23	19.4678	23	23	23	20.2839	21.8516	23	23	23	23	23	23	21.5654	20.7892	23	23	22.885	21.6698	23	23	23	23	23	23	21.4663	20.2989	23	23	23	21.5033	20.6368	22.8853
miR-146b-5p	23	21.9908	23	19.9748	23	22.882	18.7758	23	23	23	23	23	23	23	23	23	20.7504	21.1457	23	23	23	20.5235	19.9326	23	23	23	23	23	23	21.5903	22.158	23	23	23	23	23	23	21.7769	23	23	23	21.5933	23	23	23	20.504	22.4882	21.9949	23
miR-490-3p	18.7689	18.144	18.155	17.32	17.5022	17.3165	17.3179	17.1595	17.5355	17.68	17.564	19.465	18.6509	17.5235	17.7051	16.4564	16.6835	17.0233	16.0113	16.3429	16.4325	16.194	16.6956	17.8968	18.3443	16.7071	17.4453	16.0193	16.4581	16.1309	16.1774	16.0538	16.2382	16.337	16.4508	17.4615	17.7093	16.961	17.447	16.1678	16.4606	16.3959	15.6128	16.4377	16.3357	15.9195	16.1494	17.4883	17.5244
miR-145-3p	23	23	23	23	23	23	23	23	23	23	23	23	23	23	23	23	23	23	23	23	23	23	23	23	23	23	23	23	23	23	22.569	23	23	23	23	23	23	23	23	23	23	23	23	23	23	23	23	23	23
miR-1260b	23	22.3621	23	22.9956	23	23	17.7796	20.8535	23	23	23	21.8786	23	23	21.0669	20.8294	23	19.1701	22.2135	23	21.0836	19.5911	19.8724	23	23	20.7129	21.9909	23	23	23	22.3434	20.8295	23	21.5203	21.1455	23	23	21.0951	23	23	23	20.526	20.0626	22.2804	21.9887	19.2065	21.7096	20.312	23
miR-326	23	23	23	23	23	23	19.2941	23	23	23	23	23	23	23	23	23	23	23	23	23	23	21.096	20.9876	23	23	23	23	23	23	23	22.2433	22.3865	23	23	23	23	23	23	22.7228	23	23	23	23	22.4653	23	21.323	23	22.1981	23
miR-425-3p	22.0824	23	23	22.8066	23	21.6858	20.3699	21.3349	23	20.9391	23	21.4792	23	21.5929	20.8929	22.3752	23	23	23	23	23	22.2124	21.6351	22.4719	23	22.2902	21.7714	23	21.6049	23	21.2678	21.5183	23	23	20.9751	23	23	21.6875	23	22.6574	20.8407	23	20.7254	22.333	22.4472	23	22.9261	21.4702	23
miR-486-5p	16.2588	14.8175	9.21952	8.10101	16.3898	13.2461	13.7265	14.67	16.1233	16.1314	13.5949	17.1248	14.2561	18.7975	15.4285	14.538	11.2887	14.3698	14.7402	14.9696	15.0464	12.3465	13.7949	15.0194	16.6793	14.7715	15.9118	12.1944	15.8963	15.0361	12.6633	12.1008	23	17.0092	14.6189	14.5895	15.3225	15.1374	16.5282	15.1075	14.3851	14.197	12.2208	14.8829	14.0553	12.4133	12.481	15.2857	15.3761
miR-615-5p	23	23	23	23	23	23	23	23	23	23	23	23	23	23	23	23	23	23	23	22.575	23	23	21.5538	22.8622	23	23	23	23	22.6347	23	22.6098	22.5926	22.9796	22.13	23	23	23	23	23	21.9353	23	22.3069	21.6245	23	23	23	23	23	23
miR-378i	23	23	22.0063	19.379	23	23	23	23	23	22.6203	23	23	23	23	23	23	23	23	23	23	23	23	23	23	23	23	23	23	23	23	23	21.635	23	23	23	23	23	23	23	23	23	22.7619	20.7792	23	23	23	23	23	23
miR-362-3p	23	23	23	22.1169	23	23	21.9903	23	23	22.4522	23	23	23	23	23	23	23	23	22.9541	23	23	23	23	23	23	23	23	23	23	23	23	23	23	23	23	23	23	23	23	23	23	23	23	22.591	23	23	23	23	23
miR-222-3p	23	21.9915	19.5806	17.5827	22.3007	21.4249	17.2775	23	21.7497	23	21.9988	20.8807	20.7895	23	18.9397	20.0108	19.1598	20.314	21.6998	21.4718	21.0049	19.849	18.5837	22.4839	21.8258	21.2666	19.9334	22.2525	21.1968	23	18.7261	19.0264	23	20.3324	20.4926	20.7362	23	20.8868	22.782	21.9462	20.6892	19.6149	19.9961	19.8679	21.4376	20.2599	19.6262	22.2377	21.5646
miR-365a-3pNOTE	23	23	23	21.4561	23	21.8241	21.7001	21.7965	23	23	23	23	23	23	21.9988	21.8095	23	23	23	23	23	20.1852	22.5409	23	22.7073	23	21.2267	23	23	21.6614	21.1246	19.8267	23	22.6176	23	23	22.0679	21.5799	23	23	23	21.2088	21.7964	23	23	23	23	23	23
miR-200b-3p	23	23	23	21.8682	22.8835	23	23	23	23	23	23	23	23	23	23	23	23	23	23	23	23	23	23	23	23	23	23	21.9149	23	23	23	23	23	23	23	23	23	23	23	23	23	23	23	23	23	23	23	23	23
miR-3610	23	23	18.6832	18.3738	22.6053	22.3229	21.2302	20.6177	22.0075	20.7901	21.7995	21.8076	23	23	21.2152	19.8079	18.473	23	22.5336	21.8833	23	17.5903	21.1127	21.8682	21.7227	21.0236	20.5164	19.7344	20.3489	22.7933	20.322	19.1428	23	23	19.6249	21.1006	20.8429	22.8982	21.3517	20.8733	21.0103	19.514	20.3524	20.1089	20.1122	19.2676	19.6511	23	22.5713
miR-34a-5p	23	23	23	23	23	23	23	23	23	21.6246	23	23	23	23	23	23	23	23	23	23	23	23	23	23	23	23	23	23	23	23	23	23	23	23	23	23	23	22.6589	23	23	23	23	22.4846	22.8504	23	23	23	23	23
miR-660-5p	23	23	21.139	18.4278	23	21.3432	21.4599	23	23	23	23	23	22.2307	23	22.5597	23	22.728	23	22.1854	23	20.8933	20.0311	23	22.9633	23	22.2888	23	21.404	23	23	21.2317	22.3426	23	22.9435	23	23	21.9116	23	23	22.9074	22.9955	23	20.9435	23	23	21.1105	21.3715	22.9609	23
miR-151bNOTE	23	20.2102	19.0852	16.3178	23	22.6154	17.3314	23	22.5527	22.8031	21.9715	21.2746	22.5817	21.1793	20.1736	21.7017	22.6069	18.8136	23	23	22.2641	20.6733	18.7597	21.3537	21.8597	20.6758	22.4789	20.9377	20.9343	21.9555	22.6622	18.5028	23	20.6579	18.8845	21.7467	21.6032	20.4682	23	21.6079	21.5045	23	20.6708	21.0918	22.9959	20.608	22.2296	19.8508	23
miR-4687-5p	23	20.9838	21.9766	19.918	20.1793	20.4076	20.8406	19.5484	20.6075	20.5704	19.9618	22.1377	23	19.7685	21.9826	18.6221	19.4045	20.3639	17.4861	18.026	18.2214	17.9009	18.0751	19.7258	21.8457	19.8788	22.0377	18.0259	18.7846	18.8183	18.5473	18.8393	23	18.4551	19.1226	20.4856	20.4402	20.1721	19.9495	19.3648	19.1572	19.8814	18.4491	17.7179	18.4233	18.9954	18.7852	19.6674	20.833
miR-150-5p	19.7232	18.166	15.6891	14.1769	18.3155	17.0744	15.4732	16.4846	20.0145	19.3021	19.1317	16.8124	21.5731	19.2412	16.6575	17.4871	17.0595	15.7843	17.2977	17.3962	17.4772	16.8049	14.6438	17.7052	18.737	17.0354	16.4647	16.4104	20.6214	19.0809	14.8813	15.5292	23	16.4099	16.8145	20.5438	21.5684	16.2215	23	17.5033	17.2019	17.8679	17.6408	17.8408	19.6446	15.2129	16.6366	18.764	18.1418
miR-329-3p	23	23	22.9211	23	23	23	19.8031	23	23	23	23	23	23	23	22.222	23	23	23	23	23	23	20.7651	22.4968	23	23	23	23	23	23	23	23	23	23	22.8285	23	23	23	23	23	23	23	23	23	23	23	20.3896	23	23	23
miR-378b	23	23	20.9211	18.1748	23	23	20.5188	23	23	23	23	23	23	23	21.7306	23	23	23	23	23	22.847	22.1783	20.6334	23	23	23	23	23	23	23	23	21.9711	23	23	23	23	23	23	23	23	23	22.7692	23	23	23	23	22.2712	23	23
miR-373-3p	23	23	23	23	23	23	23	23	23	23	23	23	23	23	22.4521	23	23	23	23	23	23	23	23	23	23	23	23	23	23	23	23	23	23	23	23	23	23	23	23	23	23	22.836	23	23	23	23	23	23	23
miR-1	22.4447	23	23	23	23	23	20.5802	23	22.5655	23	23	23	23	23	23	23	22.4288	20.1884	23	23	23	23	22.0943	23	23	23	19.7758	23	23	23	23	23	23	23	23	23	23	23	23	23	23	23	23	23	23	23	23	23	23
miR-422a	23	23	20.3313	18.2478	23	23	20.8552	23	23	23	23	23	23	23	23	23	23	23	23	23	23	21.4704	21.4218	23	23	22.9474	23	23	23	23	23	21.4522	23	23	23	23	23	23	23	23	23	22.5131	23	23	23	23	23	23	23
miR-631	23	23	23	23	23	23	23	23	22.5077	23	22.6766	23	23	23	23	23	23	23	23	23	23	23	23	23	23	23	23	23	23	23	23	23	23	23	23	23	23	23	23	22.9626	23	23	22.7838	23	23	23	23	23	23
miR-627-5p	23	23	21.5972	21.1489	23	23	23	23	23	23	23	23	23	23	23	23	23	23	23	23	23	23	23	23	23	23	22.9359	23	23	23	23	23	23	22.769	23	23	23	23	23	23	23	23	23	23	23	23	23	23	23
miR-451a	16.272	13.4101	10.1895	7.82045	13.7922	11.3268	12.8494	12.6011	14.8638	13.8975	11.7001	14.945	13.6748	16.4304	12.8418	13.1353	10.8215	15.0372	11.5978	12.1972	12.6017	10.5896	11.0566	12.98	14.8206	12.8508	13.6209	11.5032	15.6488	13.1384	11.1523	9.63549	23	14.2412	12.1188	15.2667	15.2361	12.6331	17.5124	13.2989	13.1475	12.3009	11.1774	11.3669	13.143	10.8385	10.3069	12.7541	13.3678
miR-194-5p	23	21.7435	18.7607	16.6096	23	21.2082	19.4828	23	23	21.6941	21.0344	23	23	23	22.6558	21.7041	23	22.8083	21.9246	23	23	21.8515	23	23	21.6097	23	22.4498	21.8387	23	23	21.8371	18.7319	23	23	23	23	23	23	23	23	23	23	21.4926	21.2046	21.2515	21.4256	20.6799	21.963	23
miR-30b-5p	23	21.4713	17.4741	14.6786	23	21.2961	17.273	21.5282	23	23	23	21.0402	21.4926	21.9833	20.597	19.9563	20.2282	22.9305	20.324	20.2096	20.5548	20.0819	18.5322	22.0332	22.7699	20.6782	21.231	21.326	23	21.7993	19.2291	19.3715	23	20.1195	20.866	23	22.8468	20.0364	23	21.8004	21.4639	21.4172	21.6268	20.7442	21.1949	20.0681	20.3287	20.8937	21.4377
miR-125a-5p	22.7156	20.3075	21.3991	20.711	20.239	20.623	17.1891	20.1987	23	21.1773	21.1783	21.1424	23	21.7524	19.2594	20.7151	20.5322	19.9397	18.8466	21.7944	21.1296	18.2001	20.0449	20.1532	21.4188	20.1487	19.2713	21.202	23	20.4139	19.4813	19.6549	23	21.5779	19.1314	23	21.2241	19.4155	22.1354	20.8997	19.7126	21.1149	19.8738	19.3485	23	19.3131	21.2856	21.7089	19.6892
miR-503-5p	23	23	22.9594	20.0425	23	23	21.5903	23	23	23	23	23	23	23	23	23	23	23	22.2869	23	23	21.4587	23	23	23	23	23	23	23	22.2227	23	23	23	23	23	23	23	21.1426	23	23	23	23	22.4583	23	23	23	23	23	23
miR-590-5p	23	23	22.7475	20.5297	22.9468	23	23	23	23	23	22.0024	23	23	23	23	23	23	23	21.8551	23	23	21.3942	21.4454	22.8869	23	22.7845	21.9234	23	23	23	23	22.7753	23	23	23	23	23	22.7039	23	23	23	21.8294	23	21.9307	23	21.664	23	23	21.9522
miR-342-5p	23	22.8986	21.7035	21.3873	23	23	23	23	23	23	23	23	23	23	23	23	23	23	23	23	23	23	23	23	23	23	23	23	23	23	22.8725	23	23	23	23	23	23	22.7948	23	23	22.1209	23	23	23	23	23	23	23	23
miR-484	20.4891	18.3993	14.8246	12.5073	19.6157	17.5273	14.6939	18.4964	19.5685	19.9217	18.0733	20.0829	18.4693	20.7983	18.1274	17.7997	16.2129	16.7723	17.4698	18.6995	18.6558	15.8145	16.6245	19.5741	20.619	19.3253	19.1805	17.1156	20.5022	18.6543	16.7372	15.7366	23	18.9651	18.2709	19.424	19.7501	18.185	23	19.3543	19.4015	17.446	17.2578	18.3881	17.7852	16.0904	16.5744	18.8417	19.2496
miR-224-5p	23	21.021	23	23	23	23	18.9559	23	23	23	23	23	23	22.5183	23	21.5342	23	23	23	22.4506	23	23	22.6969	23	23	23	23	23	23	23	23	23	23	23	23	21.7653	23	23	23	23	23	23	23	23	23	21.7581	23	23	23
miR-4732-3p	23	23	18.5719	17.4204	23	23	23	23	23	23	23	23	23	23	23	21.74	19.9466	23	23	22.6353	22.4274	22.7129	23	22.8712	23	23	23	23	23	23	23	22.3809	23	23	23	23	23	22.8171	23	23	23	23	21.3155	23	23	23	23	23	23
miR-125b-5p	23	23	21.1352	20.6435	21.3466	23	20.646	20.7837	23	23	20.2557	23	23	22.328	20.2132	22.007	20.1179	23	21.3751	21.9892	21.3202	19.6586	20.7004	21.7548	21.2998	21.7961	20.0501	22.8884	23	21.3624	20.9275	19.8629	23	20.9072	21.3599	23	23	20.6466	23	20.8601	22.4611	21.2225	23	20.6658	22.8705	22.2434	23	21.8951	23
let-7i-5p	21.6283	20.0611	16.2964	13.9744	21.6689	19.357	16.8239	19.8846	20.9387	22.9692	19.8187	19.509	19.7179	23	19.4286	20.3739	17.5599	19.2976	19.1893	21.3566	19.6063	18.2384	18.289	21.1723	19.9986	20.7225	21.9013	19.4434	23	20.3012	18.2754	18.1188	23	21.2456	19.4206	23	22.7532	19.5667	21.1015	21.3365	21.8732	21.4526	18.9768	19.5422	21.3207	18.5001	18.0867	20.2986	23
miR-3159	23	22.3343	23	22.7631	23	21.6101	21.5256	23	22.3487	23	21.3902	23	23	23	23	23	20.7857	23	22.2068	21.3972	21.1554	21.3365	23	23	22.2784	23	22.5634	23	21.7967	23	22.7914	22.2315	22.3732	23	22.9105	23	23	22.4017	22.2667	21.3699	21.736	23	21.3108	23	23	23	23	23	23
miR-186-5p	22.2946	23	17.9608	15.903	23	22.0157	18.2618	20.8747	23	23	21.8388	21.9046	21.3456	23	20.8705	21.7739	20.0953	19.9317	21.7195	20.8466	20.8867	19.8828	20.4553	23	21.4076	20.5591	22.9788	20.9184	23	22.9965	20.5438	19.229	23	21.5371	22.1364	21.8841	23	23	23	21.9525	22.7741	20.7593	22.2997	20.2585	22.034	20.144	20.8241	20.583	23
miR-101-3p	23	19.9723	16.9522	14.1356	22.2572	18.5022	17.093	19.0719	23	21.222	18.6181	20.7524	20.3206	22.5001	18.7863	19.9695	18.1021	19.9827	18.2725	19.3692	19.02	17.3659	17.8532	19.2343	20.4218	20.2119	20.8788	18.2513	21.4868	19.4276	17.3022	16.883	23	20.268	18.5728	19.8436	21.7075	19.8087	22.8203	19.6496	20.5207	19.4691	18.8416	18.2561	20.4196	17.3429	17.1502	18.8376	19.7507
miR-532-3p	21.7032	23	20.1973	19.1223	21.8547	21.369	21.2231	23	22.2629	23	23	21.5285	23	23	22.8518	22.772	22.0444	20.0559	23	21.6598	22.767	21.0874	21.4676	23	23	23	23	22.331	21.5796	21.2115	21.6343	21.8257	20.5956	22.9614	22.2219	23	21.6851	21.6035	23	22.5656	23	21.6065	21.9553	23	21.9327	22.207	20.9668	23	21.182
miR-199a-3pNOTE	23	21.6981	21.4739	20.3745	20.697	20.9061	15.4336	20.3925	20.5121	19.9469	19.8265	20.2115	20.7289	19.9649	18.3545	19.1705	19.9733	17.9903	19.9111	20.324	20.85	18.4381	17.9541	21.3554	20.1249	19.657	18.7433	20.2484	21.3302	21.1608	18.1698	18.3908	23	19.4953	19.158	21.249	22.8116	20.56	23	21.3831	21.8961	20.7806	18.9888	19.6555	20.5197	18.7843	19.9176	18.7537	21.1348
miR-4301	23	19.2807	22.3355	18.3164	23	23	18.9897	21.6375	23	22.816	22.8077	18.5278	20.7827	23	21.4806	20.7488	19.1456	20.197	21.0582	20.2025	23	19.5879	17.6671	22.7852	23	23	21.2575	23	23	22.6735	21.5905	20.5035	23	19.5895	18.8375	23	23	18.8678	23	19.9416	21.1198	22.1157	23	21.9034	22.5662	18.7673	19.3599	21.3728	21.8401
miR-1301-3p	23	23	23	23	23	23	22.7922	23	23	23	23	23	23	23	23	23	23	23	22.0691	23	23	23	22.0621	23	23	23	23	21.9367	23	23	23	22.3467	23	23	22.6158	23	23	23	23	23	23	23	23	22.7529	23	23	23	23	23
miR-28-3p	23	23	23	21.0707	23	23	18.9426	23	23	23	23	23	22.4122	23	23	22.9844	22.1135	21.9793	23	23	23	23	23	23	23	23	23	22.9047	23	23	20.8872	22.2036	23	23	23	23	23	23	23	23	23	23	23	23	23	21.5124	23	21.6332	23
miR-486-3p	23	23	20.1408	17.8433	23	22.6105	23	23	23	22.1817	23	23	23	23	23	23	22.8632	23	23	23	23	22.1176	23	23	23	23	23	22.7305	23	21.6214	23	22.9445	23	23	23	23	23	23	23	22.3052	23	23	22.0271	23	23	22.6061	23	23	23
miR-122-5p	23	21.6412	21.1243	18.9945	20.6954	19.5469	16.5435	17.7193	20.5604	21.4711	19.7062	21.6925	17.542	20.1807	20.5771	23	21.1713	20.7162	22.4504	20.1182	20.2894	19.934	21.8341	22.0793	20.7733	22.5492	19.7186	19.825	21.6598	20.171	19.2264	19.4097	23	23	19.5187	23	21.1063	19.8297	21.3191	23	22.2769	20.132	19.5182	19.7205	18.7599	20.4602	20.2162	23	20.9138
miR-140-3p	22.9979	22.5513	18.0306	15.5048	23	20.2973	19.2031	20.2389	23	22.0879	20.5608	20.6896	21.301	21.8101	20.5847	21.8492	19.3665	20.0153	19.952	20.0078	20.382	19.3788	19.7006	21.4905	21.6203	20.8472	20.7464	20.7695	23	21.3662	19.9687	18.2722	23	20.8868	20.0644	23	21.8345	20.7546	21.9161	20.4707	20.0303	18.9307	19.3564	19.8239	19.756	19.0817	18.6154	20.8772	23
miR-24-3p	20.8473	20.6048	18.7451	16.769	21.3943	19.1032	15.1059	18.7629	19.821	19.7153	19.5151	18.8694	20.2281	20.2794	17.163	18.167	18.4851	17.1304	19.8601	19.2524	19.5404	16.4435	16.782	21.7533	19.5721	17.8262	18.6174	19.5496	19.6648	18.8982	17.2846	16.4014	23	18.1985	17.5906	19.6308	20.5467	17.5238	20.8737	19.4536	19.2141	18.2401	17.4628	17.3549	18.9207	17.2274	18.0549	18.2942	20.4538
miR-215-5p	23	23	23	23	23	22.2905	23	23	23	23	23	23	23	23	23	23	23	23	23	23	23	23	23	23	23	23	23	23	23	23	23	22.9004	23	21.8089	23	23	23	23	23	23	23	23	23	23	23	23	21.922	23	22.9005
miR-130b-3p	23	21.8407	18.1188	15.7778	21.8458	21.3048	19.0302	21.8331	23	22.8776	23	23	22.986	23	19.8485	21.5949	20.188	20.4487	20.4144	21.8225	23	19.8487	20.7969	21.0809	23	23	23	21.2624	23	21.8682	19.7547	19.8394	23	22.5292	20.4538	23	23	23	23	21.729	23	21.1464	18.8041	22.1816	23	19.8099	20.1918	20.6881	22.1084
let-7a-5p	23	20.945	14.8003	12.0724	22.7811	20.4707	17.2232	21.087	23	22.2113	19.3683	21.661	21.4442	22.1882	20.8431	21.0104	18.5143	20.5586	20.7772	20.2111	20.7396	19.0884	18.7688	20.9051	22.1489	20.928	21.9052	19.6157	21.6564	20.6258	18.5438	18.9014	23	19.8776	19.2337	21.0948	22.6075	19.9237	23	21.7688	21.5469	21.8771	20.0029	20.1935	20.8656	19.2956	19.0386	20.242	20.9249
miR-1247-5p	23	23	20.9641	20.015	23	23	23	23	23	23	23	23	23	23	23	23	22.1062	23	23	23	23	23	21.8439	23	23	23	23	23	23	23	23	21.0846	23	23	23	23	23	23	23	23	23	23	23	23	22.8726	23	23	22.135	22.1761
miR-485-3p	23	23	23	23	23	23	18.5075	23	23	23	23	23	23	21.9827	21.2427	23	23	21.4022	23	23	23	21.111	22.7555	23	23	23	23	23	23	23	23	23	23	23	23	23	23	23	23	23	23	23	23	22.5419	22.3366	22.7024	23	23	23
miR-148a-3p	23	21.4203	18.5491	16.6299	20.4766	18.4401	16.4749	19.6225	19.7392	21.302	22.445	20.5339	19.2028	20.5533	19.1555	18.8402	20.1033	20.2388	20.3102	20.2539	19.8141	17.545	18.2929	20.9969	21.1018	19.2205	20.0796	18.9597	20.7655	19.7236	18.437	16.9328	23	19.5349	19.5332	21.9833	19.4969	18.4769	23	21.0822	21.4771	18.8444	18.3086	19.0222	19.7362	17.9418	18.7121	19.8643	20.435
miR-409-3p	23	23	22.9713	23	23	23	16.6322	23	23	23	23	23	23	23	23	23	22.9039	19.9468	23	22.9423	23	21.1977	20.7828	23	23	23	22.7335	23	23	22.753	23	23	23	23	23	23	23	22.1324	23	23	23	23	23	23	21.9335	21.8047	23	23	23
miR-574-3p	23	22.8506	22.6866	20.858	22.6476	21.9894	19.4749	20.8524	23	23	23	22.541	23	23	23	23	23	21.9581	23	20.6877	21.8214	20.5035	21.3513	22.4101	23	22.2271	23	22.6739	23	21.4922	20.5213	20.2125	23	20.1575	21.4905	23	23	20.9618	23	22.1346	21.9925	21.2663	20.1005	20.0585	22.7608	19.8729	23	22.6766	20.3815
miR-191-3p	23	23	21.1491	20.1109	23	23	23	23	23	23	23	23	23	23	23	23	23	21.8465	23	22.5556	23	22.7708	23	23	23	23	23	23	23	23	23	23	23	23	23	22.0977	23	23	23	23	23	23	23	23	22.7133	23	23	23	23
miR-7-1-3p	23	23	21.9099	20.7982	23	22.2452	23	23	23	23	23	23	23	23	23	23	23	23	23	23	23	23	22.731	23	23	23	23	23	23	23	23	22.1361	23	22.9607	23	23	23	23	23	23	23	23	23	23	23	22.9792	21.8437	23	23
miR-675-3p	23	23	23	21.7752	22.9122	23	22.8173	23	23	23	23	23	23	23	23	22.4829	21.6266	23	23	23	22.5328	23	23	22.5742	22.8466	23	23	23	23	23	23	23	23	23	23	23	23	23	23	23	23	23	21.692	22.56	22.4818	23	21.5386	22.4849	22.0821
let-7f-5p	23	21.5763	15.2902	12.7161	23	19.7264	18.1439	23	21.5012	21.7273	20.0668	20.4247	20.5765	21.5893	22.5257	22.1711	19.1609	21.1585	21.237	21.7211	20.4677	19.4987	19.3277	20.6889	22.7591	21.6119	21.7375	19.9305	23	21.2149	19.8611	19.3394	23	20.5021	20.9467	21.5913	22.737	20.3568	23	20.846	20.9413	20.908	21.8195	22.0008	23	20.2287	20.3924	23	20.1543
miR-301b	23	23	22.8105	20.7957	23	21.6928	20.2571	23	23	23	23	23	23	23	23	23	23	23	22.6973	23	23	23	23	23	23	23	23	23	23	23	21.656	23	23	23	22.4785	23	23	22.2702	23	23	23	23	22.9129	21.6535	23	23	21.8246	23	23
miR-885-5p	23	23	23	23	23	23	23	23	23	23	23	23	23	23	23	23	23	23	23	23	23	23	23	23	23	23	21.3807	23	23	23	23	23	23	23	22.2147	23	23	23	23	23	23	23	23	23	22.6336	23	23	23	23
miR-629-5p	23	23	21.7305	20.3522	23	23	23	23	23	23	23	23	22.5993	23	23	23	23	21.9203	23	23	23	23	23	23	23	23	23	23	23	23	23	23	23	23	23	23	23	23	23	23	23	23	23	23	23	23	23	23	23
miR-23a-3p	19.3714	18.0923	18.4452	16.9253	19.2474	18.2159	14.5282	17.727	18.4706	18.9209	18.1555	18.113	18.4942	20.3494	17.3345	16.8988	18.6852	16.0281	17.6109	18.1256	17.7001	15.6733	16.2102	18.4455	18.9252	17.4208	17.3259	18.3003	18.6941	17.7307	15.8491	15.6034	23	17.6223	17.7729	18.2673	19.6145	17.2296	20.7657	18.2811	18.2519	17.4351	16.8395	17.2338	17.6649	16.7437	18.0608	17.086	18.7019
miR-223-3p	17.8151	16.186	15.7324	14.9693	17.0943	16.0019	12.4102	15.0352	15.9745	17.4245	16.7219	17.2189	17.0967	18.2286	16.1375	14.1905	16.0989	14.9191	16.062	16.4183	15.785	12.9837	14.6064	17.0601	15.8551	13.9525	15.4297	15.992	17.3455	15.581	13.4526	12.1954	23	16.0422	14.8901	17.5152	16.8245	14.4859	18.5624	16.1479	15.886	14.3717	15.2108	15.4733	15.3094	14.4689	15.6226	15.145	16.7997
miR-25-3p	20.1685	17.9724	12.0985	10.4452	18.9074	16.2705	15.3249	17.6093	19.1097	19.2236	16.6183	19.5795	16.6121	21.6419	18.0248	17.7837	14.5877	16.9446	17.6751	18.0038	17.7738	15.3836	16.1197	18.5978	19.0957	17.2918	18.5647	15.5068	18.067	17.6723	16.1823	14.7386	23	19.0786	17.473	17.73	18.6964	17.9351	19.0873	18.3226	17.7317	17.2286	15.7969	16.9054	17.5696	15.3623	15.3012	17.4371	18.2879
miR-19a-3p	19.7313	17.7175	15.3721	12.4213	18.3667	15.9918	14.4423	17.2275	18.4565	18.6312	16.3815	19.094	17.7606	19.3977	16.7594	17.5604	15.782	16.8095	16.6882	17.6459	17.6539	15.3921	15.7935	17.9025	19.5353	17.2864	17.4535	16.3459	18.8983	17.7543	15.5033	14.3746	23	18.5028	16.8258	17.405	19.1506	16.7573	20.5515	17.4237	17.6172	16.2442	15.0174	16.3762	16.672	14.6956	14.9174	16.9698	18.5807
miR-151a-5p	23	21.1306	20.1086	17.1267	23	21.1191	17.7706	23	22.1112	21.8604	23	21.0916	23	22.3917	23	21.5819	23	19.9856	22.2327	23	20.4567	20.3374	19.3259	23	21.6291	21.0786	23	23	23	20.9509	20.2173	18.9487	23	21.6544	23	20.4039	23	20.7788	23	21.5071	22.3123	21.7785	20.7361	21.101	22.127	19.8498	20.4567	20.7328	21.8306
miR-625-3p	23	23	23	20.9039	23	23	18.7772	23	23	23	23	23	23	23	21.2452	22.2998	22.8965	18.9477	23	23	23	20.9653	22.7655	23	23	22.5579	23	22.6078	23	23	20.996	20.9164	23	23	21.7793	21.9832	23	20.9531	23	23	23	23	23	23	22.2245	20.7983	23	22.9586	23
miR-30a-5p	21.5972	19.5127	17.245	14.1618	20.2133	18.5588	15.2221	18.6355	20.9203	21.0359	18.8639	19.4537	19.4912	21.1664	18.0839	18.574	17.8259	17.1915	18.6063	18.916	18.3375	16.8018	17.0064	19.8334	20.0839	19.2563	18.4476	17.9096	22.9687	19.6053	17.5454	16.2782	23	19.1629	18.2139	19.4466	20.1242	18.6285	22.0067	18.68	19.5845	17.8483	18.7207	17.7377	19.6764	16.8098	17.739	18.0558	20.3877
miR-4538	21.5686	21.0724	20.2934	18.9576	20.3856	20.0818	21.9752	20.1477	21.0564	21.0259	20.1667	22.3295	21.6402	20.9607	20.4453	19.8626	20.0435	20.2545	18.882	19.3751	20.4283	19.4316	19.374	20.6458	21.673	19.8483	21.629	19.0111	19.5433	19.8451	20.4199	19.7628	19.6257	20.0711	19.8197	20.455	22.2556	20.4186	21.4199	19.7585	19.5023	19.6078	19.3146	19.8369	19.2177	18.8738	19.4897	22.2608	20.884
miR-19b-3p	20.2374	17.6354	15.2461	12.3785	18.0801	15.9536	14.5138	17.614	18.5682	18.7061	16.7927	18.6481	17.2054	19.9269	16.6768	17.1012	15.603	16.7559	16.1612	17.3457	16.9748	15.1939	15.7065	18.1809	19.1985	16.9832	17.6722	16.0443	19.1776	17.6435	15.3208	14.2314	23	18.101	16.7321	17.5655	19.0231	16.641	21.3698	17.338	17.4798	16.214	15.2488	16.2932	16.7486	14.7043	15.1589	16.8205	18.8224
miR-30e-5p	23	19.4759	17.1923	14.875	20.0803	18.7829	15.8587	19.4296	21.2299	20.8587	20.2001	19.851	19.4469	23	18.2535	19.1969	18.4292	17.9846	19.2263	20.1761	18.6883	17.4657	17.3204	20.7332	20.7151	18.3103	19.7059	18.7814	21.971	19.1149	17.8696	16.4674	23	18.9396	18.5083	19.5907	20.7856	18.1021	23	20.7361	19.8964	18.6772	17.7574	17.6494	18.9149	17.0428	17.7055	18.0339	19.6376
miR-1307-3p	23	23	23	20.889	23	23	19.636	23	23	23	23	23	22.6833	23	22.9011	23	23	23	23	23	23	23	22.1976	23	23	22.871	21.1701	23	23	23	23	23	23	23	23	23	23	23	23	23	23	20.8992	22.0293	23	22.8189	22.664	22.5895	23	23
miR-200c-3p	23	23	23	23	23	23	23	23	23	23	23	23	23	23	23	23	23	23	23	23	23	23	23	23	23	23	23	23	23	23	23	23	23	23	23	23	23	23	23	23	23	23	23	23	23	23	23	23	23
miR-18a-5p	23	21.3047	19.1916	16.7014	23	19.4948	17.7093	21.2749	20.2134	23	22.4689	22.4825	20.7577	23	21.9662	21.2551	19.7012	21.1624	19.7434	21.3039	22.4273	20.2011	19.0839	23	20.7958	21.6201	20.55	20.3966	23	21.9886	18.9754	18.9977	23	20.9078	20.5546	21.2864	23	22.7619	23	21.8094	22.76	22.2223	20.7153	20.3403	20.4228	18.7338	19.1982	23	23
miR-487a-3p	23	23	23	23	23	23	21.9573	23	23	23	23	23	23	23	23	23	23	23	23	23	23	23	22.8882	23	23	23	23	23	23	23	23	23	23	23	22.764	23	23	23	23	23	23	23	23	23	23	22.8653	23	23	23
miR-1233-3p	22.2501	23	23	21.4596	23	21.8169	22.4661	23	22.9246	23	22.5069	23	22.286	21.955	21.7395	21.724	20.9896	21.042	19.8632	21.4471	20.1059	20.6847	21.19	21.7267	23	23	23	20.1824	20.2304	20.3244	20.8198	21.5576	23	20.201	20.8119	21.7548	23	21.9326	23	20.4317	20.6368	20.6359	20.0976	21.0053	20.1266	20.4104	20.5824	21.5521	22.875
miR-637	18.123	18.3525	18.4974	17.6268	17.8122	17.5354	17.3157	17.0461	17.4177	18.3855	18.2471	18.6918	18.9264	17.8668	17.7602	17.1963	16.6102	17.1925	16.3745	16.4768	16.7083	16.6077	16.8154	18.4531	17.9902	17.1684	17.5518	16.1129	16.6079	16.3353	16.8994	16.5035	16.177	16.621	16.5801	17.5027	18.3135	17.2666	17.4202	16.6246	16.8421	16.7125	15.8021	16.5561	16.4005	16.3317	16.7663	17.8077	17.6994
miR-942-5p	23	23	19.4927	18.542	23	22.2079	22.5439	23	23	23	23	23	23	23	23	23	23	23	23	23	23	23	22.7835	23	23	23	23	23	23	23	23	23	23	23	23	23	23	23	23	23	23	23	23	23	23	23	23	23	23
miR-197-3p	23	22.6702	20.4257	20.1789	22.3427	21.2157	18.0107	23	22.4501	23	23	21.1673	23	23	20.9322	19.7663	21.6874	19.2135	21.7832	22.7261	23	18.8632	20.3388	22.4301	22.3375	19.2639	21.3588	20.1734	23	23	18.7889	17.9387	23	19.9815	20.1763	23	21.6733	19.8579	23	20.7	21.1751	20.3374	20.4275	20.725	20.2212	19.5017	20.6335	21.22	22.1046
miR-199b-5p	23	23	23	23	23	23	19.1138	21.7739	23	23	23	22.6641	22.8778	23	23	21.9601	23	23	23	23	23	20.953	20.4476	23	23	23	23	23	23	23	23	20.9126	23	21.1581	21.5476	23	23	23	23	23	22.6303	23	23	23	23	23	23	21.6389	23
miR-497-5p	23	23	23	21.4358	23	23	22.8971	23	23	23	23	23	23	23	23	23	23	23	23	23	23	21.9791	23	23	23	23	23	23	23	23	23	23	23	23	23	23	23	23	23	22.4027	23	23	23	23	23	23	23	23	23
miR-214-3p	23	23	23	23	23	23	23	23	23	23	23	23	23	23	23	23	23	23	23	23	22.3182	23	23	23	23	23	23	23	23	23	23	23	23	23	23	23	23	23	23	22.3264	22.3034	23	23	23	23	23	23	23	23
miR-4732-5p	23	23	23	19.8073	23	23	23	23	23	23	23	23	23	23	23	23	23	23	23	23	23	23	23	23	23	23	23	23	23	23	23	23	23	23	23	23	23	23	23	23	23	23	21.8227	23	23	23	23	23	23
miR-3120-3p	23	23	23	23	23	23	23	23	23	23	23	23	23	23	23	23	23	23	23	23	23	23	23	23	23	23	23	23	23	23	23	23	23	23	23	23	23	23	23	23	23	23	23	23	23	23	23	23	23
miR-423-5p	21.4205	20.2481	17.1028	15.5864	21.8932	19.883	16.5127	20.4514	21.9044	20.9473	20.0398	20.6531	19.831	21.5695	20.3499	20.0377	18.6453	17.0989	21.3264	21.2543	23	18.1669	18.9033	21.0286	22.9843	20.9534	20.9766	19.2187	23	20.9084	19.2618	18.2003	23	21.2158	20.0821	19.7874	20.503	21.2447	20.186	21.2093	19.7515	19.0362	19.799	19.8433	20.4636	18.3497	19.5034	19.0634	22.1324
miR-93-3p	23	22.7501	21.0266	18.511	23	23	20.8104	23	23	23	23	23	23	23	23	23	22.7392	21.9703	23	23	23	21.5053	22.11	23	23	22.3619	23	23	23	23	21.3448	22.785	23	23	23	23	23	23	23	23	23	23	23	23	23	23	22.5539	23	23
miR-21-5p	20.2107	17.8185	16.0572	14.3476	19.3161	17.7798	14.1305	17.4049	18.2748	18.848	17.5711	17.6781	17.601	19.2406	16.5352	17.4216	16.599	16.2579	17.628	17.1374	17.8451	15.8734	15.6508	17.4101	17.8806	17.4109	17.0615	16.6287	19.1559	18.3661	16.2125	15.4863	23	17.1036	16.4887	17.9799	19.0259	17.1437	20.3934	17.6791	17.8729	16.8915	16.5273	17.1516	17.7078	16.431	16.3909	17.0041	19.0516
miR-550a-5p	23	23	23	23	23	23	23	23	23	23	23	23	23	23	23	23	23	23	23	23	23	23	23	23	23	23	23	23	23	23	23	23	23	23	23	23	23	23	23	23	23	23	23	23	23	23	23	23	23
miR-28-5p	23	23	23	22.1402	23	23	21.6092	23	23	23	23	23	23	23	23	23	23	22.9705	23	23	21.6739	23	22.568	23	23	23	23	23	23	23	23	23	23	23	23	23	23	23	23	23	23	23	23	23	23	22.3141	23	23	23
miR-11111	23	23	22.7654	21.1735	23	23	23	23	23	23	23	23	23	23	23	23	23	23	23	22.8909	23	21.8025	23	23	23	23	23	23	23	23	21.5647	20.686	23	23	23	23	23	23	23	23	23	23	23	23	23	23	22.5919	23	23
miR-3646	23	23	21.6577	20.5202	23	23	23	23	23	23	23	23	23	23	23	23	23	23	23	23	23	23	23	23	23	23	23	23	23	23	23	23	23	23	23	23	23	23	23	23	23	23	23	23	23	22.9761	23	23	23
miR-3907	23	19.873	17.1912	16.0346	23	23	17.3774	21.1802	20.2788	21.8592	20.6912	21.109	19.7285	23	19.4129	18.2456	16.9588	19.0149	20.7743	19.2892	20.5095	18.1163	19.2532	20.4521	20.8356	20.3193	19.2264	18.4373	20.5072	18.9939	17.1214	17.8693	23	20.3685	17.9371	19.5066	21.3568	18.4209	18.7138	20.3088	18.672	17.7551	19.4763	21.4127	21.2323	17.1375	17.2528	21.9732	23
miR-143-3p	23	23	23	23	23	23	23	23	23	23	22.1085	22.9782	23	23	20.0962	23	23	23	21.1938	23	21.8899	23	22.6773	22.2713	23	21.4864	20.4308	21.9791	23	23	21.2861	19.6491	23	22.7833	23	23	23	22.75	23	23	22.2877	21.5654	23	20.6436	23	23	22.7094	23	22.9501
miR-29b-3p	23	23	19.3553	17.771	22.2142	21.6227	21.9511	23	21.9521	23	23	23	21.9699	23	21.8649	22.5523	21.9421	23	23	23	23	20.7688	20.5857	22.8572	23	22.6074	21.3961	21.0741	23	22.5258	21.3443	19.5325	23	21.6527	22.8345	23	23	22.4593	23	23	22.9974	23	22.028	21.996	23	21.3405	20.0554	22.4027	23
miR-605-5p	23	23	23	23	23	23	23	23	23	23	23	23	23	23	23	23	23	23	23	23	23	23	23	23	23	23	23	23	23	23	23	22.3216	23	23	23	23	23	23	23	23	23	23	23	23	23	23	23	23	23
miR-199a-5p	23	22.9918	23	23	23	23	19.0379	23	23	21.6777	23	21.8581	23	23	23	23	23	23	23	23	23	22.7535	21.1046	22.1927	23	23	23	23	23	23	23	21.0982	23	22.8321	23	23	23	22.0633	23	23	22.7923	23	23	23	23	21.3032	23	22.764	23
miR-376c-3p	23	23	23	23	23	23	18.4818	23	23	23	23	23	23	23	23	23	23	21.0905	23	23	23	23	20.5417	23	23	23	23	23	23	23	23	23	23	23	23	23	23	23	23	23	23	23	23	23	23	21.7975	23	23	23
miR-1207-5p	23	23	23	23	23	23	23	23	23	23	23	23	23	23	23	23	23	23	23	23	23	23	23	23	23	23	23	23	23	23	23	23	23	23	23	23	23	23	23	23	23	23	23	23	23	23	23	23	23
miR-1193	23	23	23	21.6682	23	23	23	23	23	23	23	23	23	23	23	23	23	21.5948	23	23	23	23	23	23	23	23	23	23	23	23	23	23	23	23	23	23	23	23	23	23	23	23	23	23	23	23	23	23	23
miR-1281	23	22.2409	22.3549	21.2249	22.6221	23	23	21.2702	21.6353	21.7613	22.0241	23	21.4978	21.6711	21.3096	22.7907	23	22.985	23	23	22.2438	23	22.2534	22.8252	22.2604	21.9254	21.2922	23	22.3241	21.4329	20.5672	23	23	21.7523	23	21.9711	23	23	23	22.615	23	23	23	22.1661	21.4957	22.7585	21.2249	19.3891	23
miR-423-3p	23	23	20.3757	18.7605	23	23	16.7278	23	23	23	23	22.3085	22.5972	23	21.5964	21.3826	20.2442	19.1536	23	22.632	23	20.5064	19.4737	22.8364	23	21.4557	23	23	21.8688	23	19.7939	19.8084	23	22.6286	22.4851	23	21.7074	21.1861	23	22.2072	22.9677	22.0185	22.8955	23	23	19.9649	20.9157	21.04	22.7187
miR-877-3p	23	23	23	23	23	23	20.9964	23	23	23	23	23	23	23	23	23	23	23	23	23	23	23	23	23	23	23	23	23	23	23	23	23	23	23	23	23	23	23	23	23	23	23	23	23	22.6006	23	23	23	23
miR-22-3p	21.2424	21.0419	16.753	13.6883	23	19.0548	15.3059	18.7758	21.658	19.7774	18.288	19.982	19.0962	21.8598	17.17	18.1851	17.5668	17.1582	18.4745	18.969	19.3691	17.0852	17.107	19.9734	21.0331	19.546	19.8007	18.9727	20.2578	19.8919	17.6712	17.0038	23	19.2964	18.0394	18.4711	19.6975	19.0163	21.8594	19.6648	19.9737	18.3105	17.466	17.8311	18.5402	17.3427	17.406	17.6462	23
miR-454-3p	23	23	18.8848	16.9329	23	21.8914	23	23	23	23	21.9645	22.6865	23	23	23	23	23	23	23	23	23	23	23	23	23	23	23	22.5555	23	23	22.895	23	23	23	23	23	23	23	23	23	23	23	23	23	23	22.6138	23	23	23
let-7f-1-3p	23	23	23	23	23	23	23	23	23	23	23	23	23	23	23	23	23	23	23	23	23	23	23	23	23	23	23	23	23	23	23	23	23	23	23	23	23	23	23	23	23	23	23	23	23	23	23	23	23
miR-1913	23	20.6637	18.2596	17.2058	23	22.6836	19.3963	21.6665	23	23	21.4939	19.8693	23	22.2535	21.4782	22.7607	19.0955	22.0082	21.7993	21.4338	23	21.0022	19.5056	23	23	21.9135	21.5792	22.0264	23	22.9115	20.3048	20.2986	23	20.1791	19.7915	23	23	21.036	23	21.1643	21.4887	20.6637	21.2065	22.0855	23	19.5438	19.8118	21.5572	23
miR-4770	23	23	23	23	23	23	23	22.2141	23	23	21.6301	23	23	23	21.0381	21.2264	23	23	23	23	23	20.9788	23	23	23	23	22.4156	23	23	23	21.4948	21.9428	23	22.0208	23	23	23	23	23	23	23	23	22.9177	23	23	23	23	23	23
miR-10a-5p	23	23	23	23	23	23	23	23	23	23	23	23	23	23	23	23	23	23	23	23	23	23	22.0072	22.7181	23	23	22.5486	23	23	23	23	23	23	23	23	23	23	23	23	23	22.9384	23	23	23	23	23	23	23	23
miR-1280	21.1314	17.1298	13.6965	12.4841	18.7366	18.1481	15.1715	17.6742	19.3672	21.5739	18.7292	16.5692	18.4298	20.6254	17.5442	18.0909	15.3362	17.2146	17.6489	17.6235	18.3482	16.8723	15.8063	19.3984	19.3219	17.8549	17.3521	19.5371	19.5342	19.0397	16.7589	16.3783	23	17.0707	16.1743	19.6472	18.8414	16.6097	19.4993	17.1636	17.2854	16.6222	17.0114	18.7707	20.0037	16.1589	15.5277	18.3068	19.6786
miR-1910-5p	23	23	23	23	23	23	23	23	23	23	23	23	23	23	23	23	23	23	23	23	23	23	23	23	23	23	23	23	23	23	23	23	23	23	23	23	23	23	23	23	23	23	23	23	23	23	23	23	23
miR-3183	23	23	17.0071	15.6263	23	22.3756	21.8404	21.5838	23	23	23	22.7219	21.9855	23	23	21.7611	19.2747	23	21.0646	23	23	20.6685	19.9099	23	22.276	21.3094	23	19.6063	22.6239	21.2073	21.0341	23	23	23	21.321	23	23	22.0696	23	23	23	23	21.1946	22.1463	23	21.19	19.5736	22.7914	23
miR-542-3p	22.2625	23	22.034	21.222	22.9157	23	23	22.7124	23	22.3935	23	21.8504	22.7263	23	22.3013	22.9379	22.6826	23	23	22.5307	23	23	21.8987	23	21.9228	23	23	23	22.1379	23	23	21.9543	23	23	22.7438	22.2675	23	22.7263	23	23	23	23	22.9451	23	23	23	22.9387	23	23
miR-337-3p	23	23	23	23	23	23	19.9017	23	23	23	23	23	23	23	22.0748	23	23	22.536	23	23	23	23	23	23	23	23	23	23	23	23	23	23	23	23	23	23	23	23	23	23	23	23	23	23	23	22.9403	23	23	23
miR-381-3p	23	23	23	23	23	23	23	23	23	23	23	23	23	23	23	23	23	23	23	23	23	23	23	23	23	23	23	23	23	23	23	23	23	23	23	23	23	23	23	23	23	23	23	23	23	23	23	23	23
miR-505-3p	23	23	23	19.9921	23	23	20.5346	23	23	23	23	23	23	23	23	21.6893	22.0874	23	23	23	23	23	23	21.8028	23	23	21.7979	23	23	23	21.6302	23	23	23	22.5694	23	23	22.2343	23	23	23	23	23	22.1735	22.9613	22.8254	23	23	23
miR-363-3p	23	23	22.3193	20.1303	23	23	23	23	23	23	23	23	23	23	23	23	23	23	23	23	21.5764	23	23	23	23	23	23	23	23	23	23	23	23	23	23	23	23	23	23	23	23	23	23	23	23	23	23	23	23
miR-221-3p	22.1634	19.6395	16.4449	14.8716	23	21.646	15.4298	19.404	21.5055	22.3053	20.5968	19.9382	20.7044	23	18.355	19.1099	18.5741	17.2936	20.7868	20.2477	21.0776	17.917	17.7525	20.8005	21.3269	20.811	20.0108	20.1174	20.4253	20.4241	18.5232	18.1648	23	19.9572	18.9345	19.6402	20.6372	19.1602	20.6658	21.1042	21.3002	19.6262	20.3743	19.228	20.5749	18.5874	18.4724	18.6695	21.7348
miR-3131	23	23	23	22.7309	23	23	23	23	23	23	23	23	23	23	23	23	23	23	23	23	23	23	23	23	23	23	23	23	23	23	23	23	23	23	23	23	23	23	23	23	23	23	23	23	23	23	23	23	23
miR-26a-5p	21.298	18.6641	15.7633	13.5903	21.1225	20.3091	15.139	18.8195	19.9703	20.0669	18.9358	19.2197	20.0066	19.9295	18.428	18.5316	19.0028	19.7102	18.779	20.0926	19.0662	17.6866	16.9744	19.8125	19.7195	18.2789	19.0741	18.815	21.4482	19.1647	17.08	17.5875	23	18.0427	18.0093	20.0904	19.7527	18.3732	21.2287	19.4904	19.4554	19.4534	19.6265	17.9312	19.4777	18.5351	18.7201	17.7934	19.039
miR-433-3p	23	23	23	22.1499	23	23	20.9634	22.8167	22.9155	23	23	23	23	23	23	23	23	21.7085	23	23	23	20.7581	22.7717	23	23	23	23	23	23	23	23	23	23	23	23	22.7576	23	23	23	23	23	23	23	23	23	22.215	23	23	23
miR-1976	23	23	23	20.632	23	23	23	23	23	23	23	23	23	23	23	23	23	23	23	23	23	23	23	23	23	23	23	23	23	23	23	23	23	23	23	23	23	23	23	23	23	23	23	23	23	23	23	22.3608	23
let-7d-5p	21.0499	20.9092	15.177	12.6503	23	19.9125	17.3472	19.6027	23	21.9985	20.1665	21.7702	19.922	21.5193	20.9745	21.2509	18.9499	20.1531	21.1176	20.8108	20.1847	19.8996	18.7809	20.6807	21.8543	20.6944	20.3247	19.2982	21.7897	21.2254	19.4676	19.1068	23	20.3721	19.702	21.8682	22.7027	20.9082	22.338	20.6613	20.7773	20.4105	21.9297	20.0081	20.6782	19.1755	18.9225	20.2719	22.8417
miR-548d-5p	23	23	23	23	23	23	23	23	23	23	23	23	23	23	23	23	23	23	23	23	23	22.7413	23	23	23	23	23	23	23	23	23	23	23	23	23	23	23	23	23	23	23	23	23	23	23	23	23	23	23
miR-4505	23	23	23	21.2617	23	23	23	23	23	23	23	23	23	23	23	23	22.1021	23	23	23	23	23	23	23	23	23	23	23	23	23	23	22.1655	23	23	23	23	23	23	23	23	23	23	23	23	23	23	23	23	23
miR-378g	23	23	20.248	18.7802	23	23	21.7532	23	23	23	22.1193	23	23	23	23	23	21.4476	23	22.8422	23	23	21.8799	23	23	23	22.506	22.0837	23	23	23	21.785	21.0229	23	23	23	23	23	23	23	23	23	23	21.9387	23	23	23	23	23	23
miR-9-5p	23	23	23	23	23	23	23	23	23	23	23	23	23	23	23	23	23	23	23	23	23	23	23	23	23	23	23	23	23	23	23	23	23	23	23	23	23	23	23	23	23	23	23	23	23	23	23	23	23
miR-361-5p	23	23	23	21.4982	22.8116	23	19.7176	23	23	23	23	23	23	23	23	21.2838	23	22.2036	23	23	23	23	22.4401	23	23	22.4938	23	23	23	23	22.3992	20.6398	23	23	22.3888	23	23	22.0217	23	23	23	23	23	23	23	23	22.6917	23	23
miR-4524a-3p	23	23	23	23	23	23	23	23	23	23	23	23	23	23	23	23	23	23	23	23	23	23	23	23	23	23	23	23	23	23	23	23	23	23	23	23	23	23	23	23	23	23	23	23	23	23	23	23	23
miR-720	22.8269	19.7282	23	18.797	21.8567	21.2396	18.7835	22.6706	23	21.9131	21.6411	19.5787	20.8396	21.2491	21.1177	21.6168	18.7087	21.022	21.336	21.3015	22.838	20.4413	18.5548	21.1808	22.1508	23	20.8669	22.3523	22.9129	21.4376	21.6154	19.8458	23	19.1854	18.7256	20.8326	23	19.2426	21.6006	19.7617	20.5962	20.2028	21.7702	20.8757	20.9285	19.1213	19.6151	20.7366	21.8015
miR-128-3p	22.5802	21.6704	19.5001	18.0694	23	22.5557	18.4607	22.5235	21.8277	22.687	21.9432	23	23	22.844	20.8998	22.6522	21.6015	20.3143	21.4871	23	23	20.1687	20.0899	23	23	21.4349	23	21.3095	23	23	20.9175	20.0462	23	23	22.0474	22.4405	23	21.4906	23	22.5382	23	21.572	21.5276	21.3903	23	21.1357	21.6436	21.3898	23
miR-181c-3p	23	23	23	23	23	23	23	23	23	23	23	23	23	23	23	23	23	23	23	23	23	23	23	23	23	23	23	23	23	23	23	23	23	23	23	23	23	23	23	23	23	23	23	23	22.4192	23	23	23	23
miR-1225-3p	23	23	23	23	23	23	23	23	23	23	23	23	23	23	23	23	23	23	23	23	23	21.7323	23	23	23	23	23	23	23	23	23	22.196	23	23	23	23	23	23	23	23	23	23	23	23	23	23	23	23	23
miR-26b-5p	22.3993	18.9077	15.7568	13.3863	21.2462	19.2196	15.4855	19.5466	19.951	19.8633	19.5403	18.5625	19.4957	19.9782	19.5793	18.6721	18.9325	20.2992	20.0811	19.1883	18.8226	18.5671	17.0745	20.1935	19.028	18.8006	19.3703	18.8265	20.6034	19.4526	17.5651	17.3621	23	18.626	18.1604	19.7032	19.2917	18.1495	21.9883	19.0676	20.0609	19.4374	18.9942	17.9597	19.2453	17.7559	17.8572	17.6265	19.4652
miR-4286	23	22.0279	21.1488	19.8068	23	21.4852	18.8454	22.4141	23	23	23	21.1805	23	21.9291	22.0932	23	23	20.6005	21.5201	22.1885	23	21.4703	20.4161	23	23	22.6321	22.1048	23	23	23	20.53	19.5576	23	23	21.0439	22.0904	22.2585	20.95	23	23	21.7565	21.1129	21.6228	21.4607	23	20.9461	20.7672	21.1895	23
miR-3185	23	23	23	23	23	23	23	23	23	23	23	23	23	23	23	23	23	23	23	23	23	23	23	23	23	23	23	23	23	23	23	23	23	23	23	23	23	23	23	23	23	23	23	23	23	23	23	23	23
miR-4296	23	23	19.2495	16.8753	23	21.2671	19.5648	23	23	22.18	23	23	23	23	23	23	20.8743	21.4233	23	23	23	21.3839	21.5411	23	22.9553	22.3226	23	22.9838	23	23	21.1441	20.7589	23	23	22.6265	23	23	21.5666	23	23	23	22.4213	22.9482	22.5156	23	20.6152	20.8923	23	23
miR-301a-3p	23	23	23	19.7223	23	22.0074	19.5525	23	23	23	23	23	23	23	23	23	23	23	23	23	23	23	21.948	23	23	23	23	23	23	23	22.3675	21.073	23	23	23	23	23	23	23	23	23	22.7647	23	23	23	23	22.568	23	23
miR-219a-1-3p	23	23	23	23	23	23	23	23	23	23	23	23	23	23	23	23	23	23	23	23	23	23	23	23	23	23	23	23	23	23	23	23	23	23	23	23	23	23	22.9058	23	23	23	23	23	23	23	23	23	23
mi-126-3p	23	23	23	23	23	23	23	23	23	23	23	23	23	23	23	23	23	23	23	23	23	23	23	23	23	23	23	23	23	23	23	23	23	23	22.6634	23	23	23	23	23	23	23	23	23	23	23	23	23	23
miR-17-3p	23	23	22.3728	19.6535	23	23	23	23	23	23	23	23	23	23	23	23	23	23	23	23	23	23	23	23	23	23	23	23	23	23	23	23	23	23	23	23	23	23	23	23	23	23	23	23	23	23	23	23	23
miR-320a	20.5226	19.207	15.3677	13.413	23	19.3105	16.5908	20.1987	21.0359	21.064	19.2889	21.2942	19.6009	20.2691	18.4435	20.1211	17.3615	17.8901	20.7412	20.8765	20.6629	17.9912	18.8719	20.1199	21.0605	19.5189	20.5448	18.3642	20.9927	19.7436	18.3913	17.7198	23	20.3488	19.2917	20.0731	20.3748	19.6404	21.8925	20.5932	20.4902	19.562	18.412	19.1565	19.7978	18.4256	18.3554	20.4577	21.293
miR-15b-3p	23	23	21.5871	18.7582	23	23	21.0513	23	23	23	23	23	23	23	23	22.3201	23	22.7745	23	23	22.6983	20.9006	23	23	23	23	21.0216	21.5767	23	23	21.6743	21.4123	23	22.0913	23	23	23	23	23	23	23	22.8401	21.5615	23	23	21.3709	22.1038	22.7053	23
miR-206	23	23	23	23	23	23	23	23	23	23	23	23	23	23	23	23	23	23	23	23	23	23	23	23	23	23	21.5457	23	23	23	23	23	23	23	23	23	23	23	23	23	23	23	23	23	23	23	23	23	23
miR-1237-3p	23	23	23	23	23	23	23	23	23	23	23	23	23	23	23	23	23	23	23	23	23	23	23	23	23	23	23	23	23	23	23	23	23	23	23	23	23	23	23	23	23	23	23	23	23	23	23	23	23
miR-142-3p	23	21.4638	18.9225	15.5841	23	22.2665	18.8478	23	23	22.8006	23	19.7504	22.4909	21.9612	20.4769	20.4912	19.9078	22.2124	21.7898	20.8122	21.5344	20.3394	18.5541	20.9568	22.3426	21.8853	21.8683	20.7875	21.9218	23	19.5786	19.1968	23	21.5147	19.4017	20.9962	23	20.1989	23	20.8085	21.2699	21.4987	20.3137	19.8917	22.9594	19.5244	19.5636	18.5824	23
miR-499a-5p	23	23	23	20.9409	23	23	23	23	23	23	23	23	23	23	23	23	23	23	23	23	23	23	23	23	23	23	23	23	23	23	23	23	23	23	23	23	23	23	23	23	23	23	23	23	23	23	23	23	23
miR-20b-5p	20.5007	18.8625	14.943	12.4187	19.841	16.7699	15.1614	18.3739	19.6826	19.2066	16.6989	19.5883	17.8313	20.3521	17.9237	18.4273	16.1701	17.0372	17.3015	18.1676	18.5323	16.1214	16.6602	19.0792	20.7006	17.7777	18.5282	16.8622	19.7295	18.0658	16.0083	15.5352	23	18.9162	17.6305	18.4816	19.3052	17.8296	20.4491	18.4494	18.4403	17.5035	16.5655	17.1642	18.2984	16.0573	15.6146	17.4236	19.1166
miR-190a-5p	23	23	21.5108	18.0502	23	23	23	23	23	23	23	23	23	23	23	23	23	23	23	23	23	23	23	23	23	23	23	23	23	23	23	23	23	23	23	23	23	23	23	23	23	23	23	23	23	23	23	23	23
miR-142-5p	23	23	22.4379	20.7645	23	22.3525	18.2295	23	23	23	23	23	23	23	20.6492	20.7789	23	21.6898	21.5986	23	23	19.2725	20.3918	23	23	20.4676	21.3046	23	23	23	18.7359	18.7902	23	23	20.1028	23	23	22.3746	23	23	22.8032	22.1551	20.5896	18.8724	23	20.1163	19.8627	21.4046	23
miR-145-5p	23	22.3046	18.9424	18.5157	23	21.9774	18.5109	21.7539	23	23	21.0618	23	23	23	19.1728	23	19.7597	21.7674	21.1684	21.9022	23	19.6786	19.9821	23	22.2456	21.4174	21.5447	22.7466	22.1266	23	20.8687	21.1958	23	22.8099	21.7888	21.6579	23	20.9633	23	20.9812	23	22.082	20.4883	20.5419	23	20.4417	20.7076	21.1065	21.8835
miR-369-3p	23	23	23	23	23	23	23	23	23	23	23	23	23	23	23	23	23	23	23	23	23	23	23	23	23	23	23	23	23	23	23	23	23	23	23	23	23	23	23	23	23	23	23	23	23	23	23	23	23
miR-202-3p	23	23	23	23	23	23	23	23	23	23	23	23	23	23	23	23	23	23	23	23	23	23	23	23	23	23	23	23	23	23	23	23	23	23	23	23	23	23	23	23	23	23	23	23	23	23	23	23	23
miR-4688	23	23	22.1772	21.3985	21.747	21.2295	21.5967	21.8456	21.6009	23	23	22.7944	22.419	22.7151	21.5766	20.4413	21.0578	22.2298	20.6429	20.5164	21.3331	21.092	21.207	21.7331	23	22.5686	23	20.5481	22.8046	20.5227	21.3722	20.6202	21.9561	20.4835	21.3399	21.5666	23	20.5998	22.1574	21.5502	20.9049	21.5736	20.5368	21.1904	21.0994	20.5029	20.5731	23	21.8026
miR-126-5p	20.8913	19.1715	15.3259	13.5402	19.6793	18.505	14.3943	18.2334	19.205	19.6601	18.4316	19.22	18.5533	20.6224	17.0386	18.0771	17.8541	16.6992	18.8259	18.8452	18.2239	16.7821	17.007	19.3971	19.7293	18.2752	17.5646	17.9418	20.0165	18.1596	17.1017	16.9906	23	18.4672	17.983	18.2473	19.9939	17.7144	20.4339	19.194	18.6338	18.6276	17.7305	18.3601	18.646	16.9207	17.5397	17.405	19.7664
miR-126-3p	20.7133	18.6886	16.0412	14.2028	19.7055	18.8725	14.7147	18.0826	19.6444	19.806	17.8219	18.4435	18.4919	19.7101	17.7256	18.0882	17.8124	17.0472	18.5569	18.9239	18.3845	17.0902	16.4323	18.7265	19.0389	17.8761	17.796	18.3954	19.9222	19.0007	17.3721	16.7789	23	18.2664	17.6043	18.7672	20.8305	17.6189	21.4091	18.8333	19.649	19.2022	18.4744	17.7365	18.7922	16.6925	16.7603	16.9292	19.4166
miR-17-5pNOTE	20.9872	18.9518	15.2933	12.6702	19.6745	17.1389	15.3076	19.3047	19.2601	19.8159	17.3726	19.3989	18.3306	20.6965	18.1996	18.4882	16.4433	17.3824	17.8714	18.6094	18.7639	16.2569	16.8595	18.7963	20.2072	18.1312	18.5904	17.205	19.7552	18.3149	16.2152	15.7028	23	18.8941	17.7718	17.8761	19.6782	18.1278	21.3231	19.4549	18.6633	18.1007	17.2523	17.1613	18.0002	16.373	16.2894	17.6423	19.5307
GEORT REF	20.8636	18.9363	15.5496	13.4564	19.6864	18.1566	14.8007	18.5324	19.3688	19.7606	17.8701	19.0162	18.4583	20.338	17.6481	18.2168	17.3574	17.0407	18.4137	18.7923	18.456	16.7062	16.7645	18.9709	19.6526	18.0934	17.9783	17.8406	19.8977	18.4882	16.889	16.481	23	18.5407	17.7857	18.2932	20.1617	17.819	21.0507	19.159	18.9763	18.6381	17.812	17.7459	18.4762	16.6606	16.8553	17.323	19.5707
[truncated: 141 more columns]

## Sheet: normalized ct levels
		Gender	Age	miR-495-3p	miR-532-5p	miR-223-5p	miR-4291	miR-3651	miR-183-3p	miR-628-3p	miR-7-2-3p	miR-146a-5p	miR-21-3p	miR-338-3p	miR-3200-5p	miR-769-5p	miR-4651	miR-1180-3p	miR-324-3p	miR-502-3p	miR-130b-5p	miR-130a-3p	miR-339-5p	miR-132-3p	miR-22-5p	miR-191-5p	let-7b-5p	miR-489-3p	miR-378a-3p	miR-151a-3p	miR-877-5p	miR-100-5p	miR-18a-3p	miR-134-5p	miR-181c-5p	miR-139-5p	miR-15a-3p	miR-340-5p	miR-3923	miR-98-5p	miR-20a-5p	miR-3191-3p	miR-766-3p	miR-328-3p	miR-27a-3p	miR-185-5p	miR-370-3p	miR-23b-3p	miR-331-3p
Patient Group	14-101	1	5	0.227446	0.113298	0.107601	0.013783	0.0332729	0.122517	0.0922206	0.722527	0.00831989	0.227446	0.0363254	0.227446	0.1386	0.0292099	0.227446	0.108725	0.034691	0.227446	0.0318336	0.0228635	0.0282726	0.104714	0.00716587	0.000963616	0.436848	0.0088173	0.0187885	0.0203176	0.0138038	0.227446	0.227446	0.227446	0.227446	0.227446	0.017817	0.227446	0.0144714	0.00579876	0.0748594	0.0315812	0.259244	0.0354722	0.00756876	0.227446	0.0129589	0.227446
	14-102	1	3	0.0598007	0.0297887	0.0364457	0.00362387	0.00874818	0.0322126	0.030387	0.106009	0.0102609	0.0598007	0.00955077	0.0598007	0.036441	0.00767994	0.0598007	0.0285861	0.00912103	0.0598007	0.00836978	0.00601132	0.00743349	0.0275318	0.00576741	0.00161291	0.031561	0.00231827	0.0138177	0.00534196	0.00639406	0.0598007	0.0598007	0.0598007	0.0598007	0.0598007	0.00896559	0.0598007	0.0056542	0.0183473	0.0196822	0.00888418	0.0708051	0.0228238	0.00210793	0.0598007	0.00431203	0.0598007
	15-101	2	9	0.00571769	0.0138541	0.0094958	0.000346487	0.00168464	0.00307992	0.00321816	0.00311459	0.000481944	0.00571769	0.00215778	0.0114513	0.0105279	0.000929001	0.057987	0.0209682	0.000872084	0.00571769	0.0172418	0.00151731	0.00299596	0.00263238	0.011605	0.0356444	0.00365771	0.000413705	0.00740001	0.000510757	0.00034701	0.041459	0.00571769	0.0714015	0.00571769	0.0116457	0.000447895	0.00571769	0.00265785	0.0240345	0.00188186	0.000793909	0.00674987	0.00156928	0.000771973	0.0137179	0.000603766	0.0159487
	15-102	2	9	0.00133991	0.0112622	0.000867721	0.000328229	0.0012353	0.000721764	0.00142025	0.00385557	0.000345388	0.00133991	0.00135632	0.0231707	0.00422587	0.00144498	0.043373	0.0236752	0.0013778	0.00283364	0.0179766	0.00157815	0.000601098	0.0051278	0.00812816	0.025459	0.00159793	0.00101647	0.0051105	0.000480643	0.000183695	0.0315764	0.00133991	0.0416995	0.00882769	0.00747129	0.000104962	0.00133991	0.00594625	0.0285907	0.000441005	0.000713008	0.00165408	0.00179784	0.00151411	0.0135115	0.00042726	0.00364306
	16-101	1	9	0.100582	0.0501031	0.0475836	0.00609517	0.014714	0.05418	0.0689077	0.248889	0.00295233	0.100582	0.0160639	0.100582	0.061292	0.0129173	0.100582	0.0480805	0.0153411	0.100582	0.0324424	0.0101107	0.0125028	0.046307	0.0022758	0.00277743	0.160787	0.00389921	0.00830871	0.00898491	0.00610436	0.100582	0.100582	0.100582	0.100582	0.100582	0.00787908	0.100582	0.00639957	0.0177856	0.0331045	0.0334533	0.144416	0.0300006	0.00141375	0.100582	0.0133829	0.100582
	16-102	2	9	0.0348326	0.0173513	0.0164787	0.00211083	0.00509563	0.0187632	0.0335215	0.0990015	0.000721958	0.0348326	0.00556313	0.0348326	0.0212261	0.0044734	0.0348326	0.0166508	0.00531281	0.0348326	0.00639597	0.00350147	0.00432985	0.0160367	0.00487609	0.00536949	0.0271173	0.00135034	0.00629488	0.00311158	0.00211401	0.0348326	0.0348326	0.0348326	0.109748	0.0348326	0.00272862	0.0348326	0.00221624	0.0310831	0.0114645	0.0128919	0.0532578	0.00708246	0.00202398	0.0348326	0.00198461	0.0348326
	16-103	2	5	0.106306	0.0036296	0.0122328	0.00186059	0.000497705	0.00183265	0.00226083	0.00921083	0.00830557	0.00340221	0.00257989	0.00340221	0.00207322	0.00043693	0.00340221	0.00606168	0.000518918	0.0113682	0.00599547	0.00214202	0.00042291	0.0140313	0.00693494	0.00140857	0.00629002	0.000616155	0.0097827	0.000388327	0.00101351	0.00340221	0.0126554	0.0115581	0.0586395	0.00340221	0.00337512	0.00340221	0.00237525	0.0108691	0.00111977	0.0071042	0.00330431	0.0174474	0.000860357	0.00547539	0.00144247	0.00340221
	17-101	1	8	0.0451972	0.0225142	0.0213821	0.00273891	0.00661186	0.0243462	0.0389202	0.0849572	0.00774331	0.0451972	0.00721845	0.0451972	0.027542	0.00580448	0.0451972	0.0216053	0.00689366	0.0451972	0.0280148	0.00454335	0.00561822	0.0208084	0.00592755	0.00169747	0.0540479	0.00175214	0.00373359	0.00403744	0.012018	0.0451972	0.0451972	0.0451972	0.0692668	0.0451972	0.00573243	0.0451972	0.0028757	0.01213	0.0148758	0.0062757	0.0294596	0.0364951	0.000449439	0.0451972	0.0124439	0.0451972
	17-102	1	12	0.0807071	0.0402029	0.0522528	0.00489078	0.0118066	0.0434741	0.050289	0.209745	0.00248549	0.0807071	0.0128897	0.0807071	0.0491808	0.0103649	0.0807071	0.0385799	0.0123098	0.0807071	0.0112959	0.00811289	0.0100323	0.0371569	0.00355761	0.00386879	0.0515117	0.00312874	0.00666694	0.00720951	0.00489816	0.0807071	0.0807071	0.0807071	0.0807071	0.0807071	0.00632219	0.0807071	0.00513503	0.00841424	0.0265631	0.0218733	0.0495609	0.0150616	0.000802547	0.0807071	0.005582	0.0807071
	18-101	2	6	0.105884	0.0527442	0.0500918	0.00641646	0.0154896	0.0570359	0.0349873	0.197092	0.00280288	0.105884	0.0169107	0.105884	0.0645228	0.0135982	0.105884	0.0506149	0.0161498	0.105884	0.0148196	0.0106437	0.0131618	0.048748	0.00294047	0.0025569	0.105991	0.00410475	0.00874669	0.00945853	0.00642614	0.105884	0.105884	0.105884	0.105884	0.105884	0.00829441	0.105884	0.00673691	0.0173806	0.0348495	0.0213222	0.0649376	0.0275701	0.0010529	0.105884	0.00603279	0.105884
	19-101	2	5	0.0285595	0.0142264	0.013511	0.0027686	0.00417793	0.015384	0.019337	0.134858	0.00180152	0.0285595	0.00456124	0.0785591	0.0174034	0.00366777	0.0285595	0.0136521	0.004356	0.0285595	0.00399722	0.00287087	0.00355007	0.0182136	0.00391719	0.00479116	0.0350999	0.00110715	0.00868589	0.0025512	0.00342618	0.0285595	0.0285595	0.0285595	0.0325653	0.0285595	0.00256946	0.0285595	0.00181711	0.0276759	0.00939978	0.00396552	0.0251645	0.00936381	0.00152085	0.0285595	0.00265101	0.0285595
	20-101	2	2	0.0632071	0.0314855	0.0299022	0.00383029	0.0092465	0.0340475	0.0122808	0.151785	0.0100157	0.0632071	0.0100948	0.0632071	0.0385168	0.00811741	0.0632071	0.0302145	0.00964059	0.0632071	0.00884654	0.00635374	0.00785693	0.0384371	0.00444797	0.00125404	0.039885	0.00245032	0.00522132	0.00564625	0.00383607	0.0632071	0.0632071	0.0632071	0.0859029	0.0632071	0.00495133	0.0632071	0.00402158	0.0113506	0.0208034	0.0087764	0.0681785	0.0441218	0.000628528	0.0632071	0.00819168	0.0632071
	21-101	2	12	0.0429363	0.021388	0.0313327	0.00260191	0.00714868	0.0231283	0.0329544	0.0549458	0.00304155	0.0429363	0.0126877	0.0429363	0.0261643	0.00551413	0.0429363	0.0205246	0.00654882	0.0429363	0.0373396	0.00431608	0.00533718	0.0431928	0.00570302	0.00285967	0.0178477	0.0016645	0.00354682	0.00383548	0.00260583	0.0429363	0.0429363	0.0429363	0.0429363	0.0429363	0.00336342	0.0429363	0.00273185	0.0193922	0.0141317	0.0130192	0.034153	0.00737432	0.00121096	0.0429363	0.00244632	0.0429363
	22-101	1	11	0.157999	0.0787043	0.0747465	0.00957458	0.0231135	0.0851084	0.123619	0.237892	0.00630294	0.157999	0.025234	0.157999	0.0962803	0.0202911	0.157999	0.0755271	0.0240986	0.157999	0.0221137	0.0158824	0.0196399	0.0727413	0.00632871	0.00241713	0.192391	0.00612506	0.0130517	0.0141139	0.010185	0.157999	0.157999	0.157999	0.157999	0.157999	0.0123768	0.157999	0.0100527	0.00187533	0.0520021	0.0491792	0.101979	0.0245915	0.00157113	0.157999	0.00900207	0.157999
	24-101	2	4	0.0244861	0.0121973	0.011584	0.0019348	0.00358205	0.0131898	0.0148412	0.0331682	0.00693448	0.0244861	0.00391068	0.0244861	0.0149212	0.00314465	0.0244861	0.0117049	0.00492254	0.0244861	0.0228195	0.00246141	0.00304374	0.0112732	0.00284642	0.000583559	0.0256101	0.000949243	0.00675263	0.00218733	0.00742713	0.0244861	0.0244861	0.0357275	0.0244861	0.0244861	0.00191812	0.0244861	0.00155794	0.0093544	0.00805912	0.00951772	0.0189122	0.0356015	0.000783893	0.0244861	0.00667966	0.0244861
	25-101	2	7	0.0363178	0.0180911	0.0171814	0.00220083	0.0053129	0.0195632	0.0506657	0.0506418	0.00699347	0.0363178	0.00580033	0.0363178	0.0221312	0.00965165	0.0363178	0.0173608	0.00553934	0.0363178	0.00508309	0.00365077	0.00451447	0.0167204	0.00522716	0.00285083	0.0912912	0.00140792	0.00400496	0.00324425	0.00644597	0.0363178	0.0363178	0.0363178	0.0363178	0.0363178	0.00284496	0.0363178	0.00231074	0.0106793	0.0119533	0.0265651	0.018016	0.0370548	0.00127828	0.0363178	0.00206923	0.0363178
	26-101	1	3	0.0200171	0.00997118	0.0157393	0.00121302	0.00685708	0.0107825	0.023458	0.0580734	0.00277747	0.0200171	0.00319693	0.102763	0.0121979	0.00672269	0.0200171	0.0148822	0.00720298	0.0200171	0.012123	0.00201217	0.00248822	0.00921571	0.00564853	0.00602355	0.0320699	0.00142402	0.0115428	0.00178812	0.00318583	0.0200171	0.0200171	0.0200171	0.0200171	0.0200171	0.00157561	0.0211174	0.00182281	0.0318716	0.00658823	0.00722496	0.0133051	0.00659119	0.00153921	0.0740782	0.00114049	0.0200171
	27-101	2	7	0.0209892	0.00800586	0.0127593	0.00279035	0.00235112	0.00865729	0.0112933	0.0414627	0.00857605	0.0160717	0.00256682	0.0160717	0.0097937	0.00206402	0.0160717	0.00768267	0.00245132	0.0160717	0.00787305	0.00161557	0.00337172	0.0073993	0.00314787	0.000642061	0.0380539	0.000623046	0.0158344	0.00143568	0.00337798	0.0160717	0.0166859	0.0160717	0.0160717	0.0160717	0.00358438	0.0160717	0.00102257	0.0101472	0.00528969	0.00972696	0.0117811	0.0152516	0.000401526	0.0160717	0.00139105	0.0160717
	28-101	1	13	0.0416267	0.0517971	0.0196929	0.00252254	0.00608953	0.0224229	0.0590064	0.118994	0.0036636	0.0416267	0.00664821	0.0416267	0.0253663	0.00534594	0.0416267	0.0198986	0.00634907	0.0416267	0.0268193	0.00418443	0.00517439	0.0191646	0.00371069	0.00242731	0.121604	0.00578619	0.00343864	0.00371849	0.00252635	0.0416267	0.0416267	0.0416267	0.0416267	0.0416267	0.00422962	0.0416267	0.00264852	0.0258225	0.0137006	0.033875	0.0237285	0.0275221	0.00348828	0.0416267	0.00237171	0.0416267
	29-101	2	6	0.0541215	0.0269597	0.025604	0.00327972	0.00791738	0.0350537	0.0612579	0.140269	0.0114457	0.0541215	0.00864375	0.0829635	0.0329803	0.00695059	0.0541215	0.0258714	0.00825482	0.0541215	0.00757491	0.00544044	0.00672755	0.0249171	0.00371434	0.00236645	0.252087	0.0020981	0.00447079	0.00483464	0.00328466	0.0541215	0.0541215	0.0541215	0.0541215	0.0541215	0.00423961	0.0802797	0.00344351	0.0154643	0.017813	0.0615401	0.0397723	0.0233764	0.00224085	0.0541215	0.00662126	0.0541215
	30-101	2	7	0.0428674	0.0213537	0.0202798	0.00259773	0.00627103	0.0230912	0.0453384	0.0766674	0.00563299	0.0428674	0.00684635	0.0428674	0.0261223	0.00550527	0.0428674	0.0204916	0.0065383	0.0428674	0.00599977	0.00430914	0.00532861	0.0197358	0.0031514	0.00180644	0.07942	0.00166182	0.00354113	0.00382932	0.00443725	0.0428674	0.0428674	0.0428674	0.0428674	0.0428674	0.00335802	0.0428674	0.00272746	0.0146994	0.014109	0.0209874	0.0304372	0.0281343	0.00114599	0.0428674	0.0191657	0.0428674
	31-101	1	6	0.0804254	0.00634919	0.0589668	0.00276121	0.0018646	0.00686582	0.0252172	0.07404	0.00879998	0.012746	0.00413392	0.012746	0.00776707	0.00163691	0.012746	0.00609288	0.00229669	0.012746	0.00984545	0.00269303	0.00158438	0.0196365	0.00573674	0.00298546	0.0362239	0.00130825	0.00564635	0.00113859	0.00678172	0.0166348	0.012746	0.012746	0.102261	0.012746	0.0047088	0.021791	0.000810969	0.0254446	0.00419508	0.0125595	0.00962943	0.0346168	0.00127284	0.0284569	0.00613521	0.0197312
	32-101	2	3	0.0132717	0.00661107	0.00627862	0.00160272	0.00337183	0.007149	0.0219724	0.0641793	0.00916889	0.0132717	0.0102759	0.0260085	0.00808743	0.00170442	0.0132717	0.0126324	0.00202425	0.0132717	0.010095	0.00640052	0.00164973	0.0145698	0.010298	0.00306921	0.039754	0.000514498	0.00929698	0.00118555	0.00411793	0.0132717	0.0132717	0.0854773	0.0641235	0.0132717	0.00675244	0.0132717	0.00287255	0.022027	0.00436811	0.0125871	0.0124947	0.0258239	0.00108142	0.0149105	0.0115699	0.0132717
	34-101	2	5	0.061252	0.0305116	0.0289773	0.00371182	0.00896049	0.0329943	0.0568959	0.126708	0.00917451	0.061252	0.00978256	0.061252	0.0373254	0.00786632	0.061252	0.0292799	0.00934239	0.061252	0.0176639	0.00615721	0.0115397	0.0281999	0.00420892	0.00326557	0.0489346	0.00237453	0.00505982	0.0054716	0.00789786	0.061252	0.061252	0.061252	0.061252	0.061252	0.00479818	0.061252	0.00389719	0.0215143	0.0201599	0.0203228	0.0391702	0.0376383	0.000680831	0.061252	0.0133537	0.061252
	35-101	2	9	0.0982497	0.0489414	0.0464803	0.00595384	0.0143728	0.0529237	0.0300822	0.116326	0.00644718	0.0982497	0.0156915	0.0982497	0.0598709	0.0126178	0.0982497	0.0469657	0.0149854	0.0982497	0.0137511	0.00987632	0.0122129	0.0452334	0.00615389	0.00149532	0.066247	0.0038088	0.00973612	0.00877658	0.00596283	0.0982497	0.0982497	0.0982497	0.0982497	0.0982497	0.00769639	0.0982497	0.00625119	0.00739207	0.0323369	0.0151509	0.0394949	0.0465112	0.00097699	0.0982497	0.0210055	0.0982497
	36-101	1	7	0.0333402	0.0166079	0.0157727	0.00202039	0.00487731	0.0179593	0.0306526	0.059071	0.00325346	0.0333402	0.00532478	0.0333402	0.0203167	0.00428174	0.0333402	0.0159374	0.00508518	0.0333402	0.00466634	0.00335145	0.00414434	0.0153496	0.0142075	0.000933308	0.0364166	0.00129249	0.00429253	0.00297826	0.00202344	0.0333402	0.0333402	0.0333402	0.0333402	0.0333402	0.00261171	0.0333402	0.00212129	0.0109176	0.0109733	0.00870633	0.0201084	0.0299105	0.000331534	0.0333402	0.00839049	0.0333402
	37-101	2	10	0.0307843	0.0153347	0.0145635	0.0044902	0.0045034	0.0165824	0.0146937	0.076379	0.00376345	0.0307843	0.00491656	0.0307843	0.0187591	0.00395349	0.0307843	0.0147156	0.00469534	0.0307843	0.0043086	0.00309452	0.00382662	0.0141728	0.00245628	0.0014125	0.012209	0.0011934	0.00747563	0.00274994	0.00772648	0.0307843	0.0307843	0.0307843	0.039709	0.0307843	0.00241149	0.0307843	0.00195866	0.00842442	0.010132	0.00961495	0.0133826	0.0283987	0.000306117	0.0307843	0.00570246	0.0307843
	38-101	1	9	0.0279814	0.0139385	0.0132375	0.00169565	0.00409337	0.0150726	0.0379981	0.0563584	0.000579956	0.0279814	0.00446892	0.0279814	0.0170512	0.00359353	0.0279814	0.0133758	0.00426783	0.0279814	0.00791109	0.00281277	0.00347822	0.0128824	0.00445088	0.00659331	0.0760894	0.00108474	0.00231145	0.00249956	0.00169821	0.0279814	0.0279814	0.0279814	0.0279814	0.0279814	0.00219193	0.0279814	0.00178033	0.0256892	0.00920953	0.0213256	0.0159646	0.0133548	0.000869317	0.0279814	0.00159426	0.0279814
	40-101	2	5	0.116443	0.0580042	0.0550874	0.00705636	0.0170344	0.062724	0.138236	0.192698	0.0188691	0.116443	0.0185972	0.116443	0.0709576	0.0149543	0.116443	0.0556626	0.0177604	0.116443	0.0162975	0.0117052	0.0144744	0.0536095	0.00376047	0.00323161	0.229275	0.00451411	0.00961898	0.0104018	0.00706701	0.116443	0.116443	0.116443	0.116443	0.116443	0.00912159	0.116443	0.00740876	0.0123077	0.038325	0.0940683	0.0647115	0.0230513	0.00195771	0.116443	0.00663442	0.116443
	41-101	2	5	0.0438334	0.0218349	0.0207369	0.00265627	0.00641235	0.0236116	0.0394707	0.0175914	0.00346323	0.0438334	0.00700065	0.0438334	0.026711	0.00562934	0.0438334	0.033062	0.00668565	0.0438334	0.00613499	0.00440626	0.0054487	0.0201806	0.00669776	0.00198349	0.130219	0.00169927	0.00362093	0.00391562	0.00475678	0.0438334	0.0438334	0.0438334	0.0438334	0.0438334	0.0034337	0.0438334	0.00278893	0.0174692	0.0144269	0.0360106	0.0225389	0.025358	0.000435878	0.0438334	0.00249744	0.0438334
	42-101	2	5	0.0174825	0.00720699	0.0147687	0.00236342	0.00211651	0.00779342	0.00989745	0.0479451	0.00794745	0.014468	0.00363312	0.014468	0.00881643	0.00364773	0.014468	0.017402	0.00220672	0.0172097	0.00874651	0.00145436	0.00489135	0.0203074	0.00462845	0.0018173	0.0186768	0.000560875	0.00119515	0.00129242	0.00353301	0.014468	0.014468	0.014468	0.0593227	0.014468	0.00137508	0.014468	0.000995054	0.0171037	0.00476186	0.00569165	0.00761713	0.0266946	0.000636586	0.014468	0.00429403	0.014468
	H10-101	2	6	0.0182606	0.00543159	0.00879495	0.00116448	0.00365832	0.00616488	0.013267	0.0292229	0.00351678	0.0109039	0.00174146	0.0109039	0.00664456	0.00573313	0.0109039	0.0208787	0.0016631	0.0109039	0.0174442	0.00245368	0.0013554	0.00502007	0.00686692	0.0021182	0.0282037	0.000734736	0.00342599	0.000974038	0.00335855	0.0639635	0.0109039	0.0109039	0.0109039	0.0109039	0.00224854	0.0109039	0.000693766	0.0276473	0.0035888	0.00417449	0.00574442	0.0396179	0.00183387	0.0205338	0.00540292	0.0109039
	H10-103	2	3	1	0.498133	0.473084	0.0605991	0.146289	0.538666	1.44168	2.81897	0.0207265	1	0.15971	1	0.609375	0.128426	1	0.478024	0.152524	1	0.139961	0.100523	0.124305	0.460392	0.00657849	0.00422807	2.30429	0.0387666	0.0826066	0.0893294	0.0606906	1	1	1	1	1	0.0783351	1	0.0636255	0.0102208	0.32913	0.420073	0.451519	0.0335935	0.00994395	1	0.0569756	1
	H10-102	2	3	0.0454596	0.0226449	0.0215062	0.00275481	0.00665025	0.0244876	0.0656246	0.180838	0.00940064	0.0454596	0.00726037	0.0454596	0.0277019	0.00583818	0.0454596	0.0217308	0.00693368	0.0454596	0.00693661	0.00456972	0.00565084	0.0209293	0.00775804	0.00193263	0.0707777	0.00176231	0.00463322	0.00406088	0.0116318	0.0454596	0.0454596	0.0454596	0.0454596	0.0454596	0.00356108	0.0454596	0.00289239	0.011352	0.0149621	0.018437	0.0276939	0.04152	0.000452049	0.0454596	0.00259009	0.0454596
	H13-101	1	3	0.0269361	0.0134178	0.012743	0.00163231	0.00614776	0.0145096	0.0350354	0.152362	0.00490633	0.0269361	0.00439615	0.0372259	0.0164142	0.00345929	0.0269361	0.0142015	0.0041084	0.0269361	0.00787555	0.00270769	0.00334828	0.0124012	0.005322	0.00170549	0.0665554	0.00104422	0.00325315	0.00240619	0.00351173	0.0269361	0.0269361	0.0269361	0.0474024	0.0269361	0.00211004	0.0269361	0.00343651	0.0140227	0.00886549	0.021852	0.0237986	0.0244257	0.00116388	0.0269361	0.00949794	0.0269361
	H17-101	2	6	0.0382936	0.0190753	0.0181161	0.00232056	0.00560194	0.0206275	0.02115	0.0853296	0.00596436	0.0382936	0.00611588	0.0382936	0.0233352	0.00491788	0.0382936	0.0183053	0.00584069	0.0382936	0.0212871	0.00384938	0.00476007	0.0277154	0.00396331	0.00121027	0.0365202	0.00148451	0.00316331	0.00349019	0.00232406	0.0382936	0.0382936	0.0382936	0.0382936	0.0382936	0.00299973	0.0382936	0.00379023	0.0119504	0.0126036	0.00531713	0.0206929	0.00425623	0.00038079	0.0382936	0.0021818	0.0382936
	H18-101	2	6	0.139828	0.069653	0.0661504	0.00847346	0.0204553	0.0753206	0.0996871	0.150966	0.0121174	0.139828	0.022332	0.139828	0.0852077	0.0179575	0.139828	0.0668411	0.0213271	0.139828	0.0195705	0.0140559	0.0173813	0.0643757	0.00856274	0.00361638	0.120282	0.00542066	0.0115507	0.0124908	0.00848625	0.139828	0.139828	0.139828	0.139828	0.139828	0.0109534	0.139828	0.00889664	0.0132162	0.0460217	0.0736103	0.0904201	0.0330611	0.00139044	0.139828	0.0153978	0.139828
	H33-101	2	3	0.0275651	0.0137311	0.0130406	0.00167042	0.00403247	0.0148484	0.0190761	0.0263725	0.00428316	0.0275651	0.00440243	0.0275651	0.0167975	0.00402472	0.0275651	0.0131768	0.00420434	0.0275651	0.00385805	0.00277092	0.00470633	0.0126908	0.00904002	0.00167871	0.0389227	0.0010686	0.00494724	0.00246237	0.00167294	0.0275651	0.0275651	0.0275651	0.0316455	0.0275651	0.00215931	0.0275651	0.00175384	0.0162146	0.00907251	0.00491328	0.0136241	0.0298077	0.000441538	0.0275651	0.00497746	0.0275651
	H33-102	1	3	0.258945	0.128989	0.122502	0.0156918	0.0378808	0.139485	0.218914	0.269374	0.0145863	0.258945	0.0413561	0.258945	0.157794	0.0332551	0.258945	0.123782	0.0394953	0.258945	0.0362422	0.0260298	0.032188	0.119216	0.00544172	0.00109484	0.206579	0.0100384	0.0213905	0.0231314	0.0157155	0.258945	0.258945	0.258945	0.258945	0.258945	0.0202844	0.258945	0.0164755	0.0120863	0.0852266	0.0359549	0.0982658	0.0122064	0.00257493	0.258945	0.0147535	0.258945
	H34-101	2	9	0.0697842	0.0347618	0.0330137	0.00422886	0.0102087	0.0375904	0.1058	0.202369	0.00575675	0.0697842	0.0111452	0.0697842	0.0425247	0.00975723	0.0697842	0.0333585	0.0106438	0.0697842	0.00976708	0.00701489	0.00867449	0.0321281	0.00547213	0.00216356	0.178405	0.00270529	0.014852	0.00623378	0.015061	0.0697842	0.0697842	0.0697842	0.0697842	0.0697842	0.00546655	0.0697842	0.00444006	0.0153938	0.0229681	0.0347953	0.0315268	0.0379112	0.00195912	0.0697842	0.0111695	0.0697842
	H34-102	1	9	0.0950764	0.0306251	0.0290851	0.00372562	0.00899382	0.0331171	0.067079	0.189507	0.00393833	0.0614798	0.00981895	0.0614798	0.0374642	0.00789558	0.0614798	0.0360784	0.00937714	0.0614798	0.011769	0.00618012	0.00764222	0.0283048	0.00638411	0.00150633	0.10344	0.00238336	0.0103439	0.00549196	0.00887214	0.0614798	0.0614798	0.0614798	0.0614798	0.0614798	0.00481603	0.0614798	0.00391169	0.0176138	0.0202349	0.00853657	0.0241783	0.0221918	0.000611352	0.0614798	0.00353312	0.0614798
	H36-101	2	9	0.048633	0.0242257	0.0230075	0.00650411	0.0207735	0.026197	0.0704535	0.0961067	0.00864139	0.048633	0.00921365	0.048633	0.0296357	0.0132441	0.048633	0.0232477	0.0074177	0.048633	0.0146956	0.00488872	0.00604531	0.0223903	0.0112653	0.000603154	0.117331	0.00188534	0.00426528	0.00434436	0.00295157	0.048633	0.048633	0.048633	0.0691263	0.048633	0.00380967	0.048633	0.0030943	0.0266875	0.0160066	0.0229144	0.0238044	0.0542448	0.00110489	0.048633	0.00551147	0.048633
	H37-101	2	4	0.0274322	0.0327723	0.0129777	0.00166237	0.00401304	0.0147768	0.0458616	0.0993538	0.00342797	0.0274322	0.00438121	0.0274322	0.0167165	0.003523	0.0274322	0.0131133	0.00418407	0.0274322	0.0247547	0.00275756	0.00340995	0.0126296	0.00567789	0.0016526	0.0943113	0.00106345	0.00504242	0.00375705	0.00262683	0.0274322	0.0274322	0.0274322	0.0274322	0.0274322	0.00214891	0.0474364	0.00174539	0.026059	0.00902878	0.0329435	0.0218476	0.02951	0.0023984	0.0325282	0.00840603	0.0274322
	H38-101	2	3	0.0443821	0.0130526	0.0123962	0.00260872	0.00383321	0.0141147	0.0263112	0.0879466	0.00520434	0.026203	0.00418489	0.026203	0.0159674	0.00336514	0.026203	0.0270855	0.00691193	0.026203	0.02982	0.002634	0.00325715	0.018875	0.00438571	0.00116523	0.0678939	0.0010158	0.0134873	0.0023407	0.00293716	0.026203	0.026203	0.026203	0.026203	0.026203	0.004598	0.026203	0.00166718	0.0212309	0.0086242	0.0158491	0.0128194	0.037153	0.00100359	0.026203	0.00149293	0.026203
	H39-101	2	3	0.0434716	0.0216546	0.0205657	0.00263434	0.00635941	0.0234166	0.0430495	0.124815	0.00510236	0.0434716	0.00694285	0.0434716	0.0264905	0.00558286	0.0434716	0.0207804	0.00663045	0.0434716	0.00879683	0.00436988	0.00781697	0.020014	0.00542043	0.00148189	0.115325	0.00168524	0.00476861	0.00388329	0.00498159	0.0434716	0.0434716	0.0434716	0.0733141	0.0434716	0.00340535	0.0434716	0.0027659	0.0166141	0.0143078	0.0175656	0.0270562	0.0141434	0.00107126	0.0434716	0.00247682	0.0434716
Brother Group	17-103	1	16	0.02912	0.0061515	0.00584216	0.000969054	0.00180654	0.00665205	0.0229561	0.0574265	0.00849004	0.0123491	0.00197228	0.0123491	0.00752524	0.00253806	0.0123491	0.00590317	0.00410537	0.0123491	0.0245666	0.0020666	0.00153505	0.00568543	0.00645481	0.0024777	0.0692301	0.000478733	0.00526732	0.00110314	0.00517284	0.0355014	0.0123491	0.0123491	0.0742703	0.0123491	0.000967369	0.0289303	0.000785719	0.0290867	0.00406447	0.0141941	0.00859174	0.023468	0.00129047	0.0123491	0.000703598	0.0123491
	17-104	1	14	0.0487812	0.0129167	0.00668644	0.000856493	0.00379319	0.00761337	0.0177414	0.0948053	0.00410763	0.0141337	0.0022573	0.0225034	0.00861274	0.00310455	0.0178884	0.00675626	0.00215573	0.0141337	0.0142033	0.00190505	0.00191244	0.00650706	0.00700098	0.00373055	0.0524402	0.00112566	0.00726372	0.00126256	0.000857785	0.0379376	0.0141337	0.0172128	0.050493	0.0141337	0.00275731	0.0141337	0.00117741	0.040621	0.00465184	0.0155349	0.0114221	0.0223952	0.00298858	0.0141337	0.00340559	0.0141337
	18-102	2	11	0.0195454	0.00973619	0.00924659	0.00118443	0.00285927	0.0105284	0.0140307	0.0578488	0.00711589	0.0195454	0.00312159	0.0195454	0.0119105	0.00251013	0.0195454	0.0150408	0.00298114	0.0195454	0.0136159	0.00196475	0.00242958	0.0113607	0.00543299	0.0015167	0.0190814	0.000757707	0.00996746	0.00174598	0.00287452	0.0195454	0.0195454	0.0195454	0.0195454	0.0195454	0.00378761	0.0195454	0.00124358	0.0157864	0.00643297	0.00366849	0.0124339	0.026999	0.000873942	0.0195454	0.00162718	0.0195454
	18-103	2	4	0.101988	0.0462408	0.0439155	0.00562531	0.0135797	0.0500034	0.0907895	0.145925	0.00208123	0.0928282	0.0148256	0.0928282	0.0565671	0.0119215	0.0928282	0.106187	0.0141585	0.108408	0.0149367	0.00933134	0.011539	0.0427373	0.0103244	0.0039076	0.141892	0.00359863	0.00766822	0.00829228	0.00683573	0.0928282	0.0928282	0.0928282	0.0928282	0.0928282	0.0072717	0.0928282	0.0173049	0.00926556	0.0305526	0.0222922	0.0774732	0.031978	0.000995355	0.0928282	0.00528894	0.0928282
	19-102	1	20	0.138023	0.0687537	0.0652963	0.00836406	0.0201912	0.0743481	0.0955745	0.211427	0.00631231	0.138023	0.0220436	0.138023	0.0841075	0.0177257	0.138023	0.0659781	0.0210518	0.138023	0.0193178	0.0138744	0.0171569	0.0635446	0.00927733	0.00268811	0.258765	0.00535067	0.0114016	0.0123295	0.00837668	0.138023	0.138023	0.138023	0.138023	0.138023	0.010812	0.138023	0.00878177	0.0121424	0.0454275	0.0242833	0.0742325	0.00769864	0.00137249	0.138023	0.00786393	0.138023
	19-103	2	15	0.0630246	0.0313946	0.0298159	0.00381923	0.0092198	0.0339492	0.0346247	0.0918364	0.00280257	0.0630246	0.0100657	0.0630246	0.0384056	0.00809397	0.0630246	0.0301272	0.00961275	0.0630246	0.008821	0.0147994	0.00783424	0.029016	0.00799585	0.00429588	0.0962608	0.00244325	0.01677	0.00562995	0.00980884	0.0630246	0.0630246	0.0630246	0.0630246	0.0630246	0.00493703	0.0630246	0.00400997	0.0172442	0.0207433	0.0233137	0.0238334	0.0226766	0.000873298	0.0630246	0.00854038	0.0630246
	22-102	1	9	0.144702	0.0720808	0.0684561	0.00876881	0.0211683	0.077946	0.246844	0.493113	0.00893926	0.144702	0.0231104	0.144702	0.0881777	0.0185834	0.144702	0.069171	0.0220705	0.144702	0.0202527	0.0145458	0.0179871	0.0666196	0.00781962	0.00546285	0.563651	0.0056096	0.0119533	0.0129261	0.00878204	0.144702	0.144702	0.144702	0.144702	0.144702	0.0113352	0.144702	0.00920674	0.0120483	0.0476258	0.131397	0.0711162	0.0145145	0.00143891	0.144702	0.00824448	0.144702
	25-102	2	17	0.0752992	0.037509	0.0356228	0.00456307	0.0110154	0.0405611	0.0667915	0.185132	0.00674209	0.0752992	0.012026	0.0752992	0.0458854	0.00967035	0.0752992	0.0359948	0.0114849	0.0752992	0.0184695	0.00756928	0.00936003	0.0346672	0.00226387	0.00401384	0.213055	0.00291909	0.0068505	0.00672643	0.00456995	0.0752992	0.0752992	0.0752992	0.0752992	0.0752992	0.0155282	0.0752992	0.00479095	0.0184707	0.0247833	0.0509356	0.0618423	0.0206053	0.00100362	0.0752992	0.00658017	0.0752992
	25-103	1	15	0.0409543	0.0164297	0.0156035	0.00199871	0.00482497	0.0177665	0.0459532	0.0979165	0.00700027	0.0329825	0.00526764	0.0329825	0.0200987	0.00423579	0.0329825	0.0220246	0.00503062	0.0329825	0.00461627	0.00331549	0.00649434	0.0151849	0.0106108	0.00394888	0.0838684	0.00127862	0.0151123	0.0029463	0.00200173	0.0329825	0.0329825	0.0329825	0.0719857	0.0329825	0.00258368	0.0329825	0.00298037	0.0144304	0.0108555	0.032248	0.0192668	0.0141216	0.000327976	0.0329825	0.00504368	0.0329825
	25-104	1	10	0.0216839	0.0351584	0.0102583	0.00131403	0.00317212	0.0116804	0.032547	0.138365	0.00605522	0.0216839	0.00346314	0.0216839	0.0132136	0.00420067	0.0318796	0.0626855	0.00330731	0.0216839	0.0105944	0.00217972	0.00269541	0.0478283	0.00372032	0.00357011	0.0576718	0.00107256	0.00967523	0.00193701	0.00780323	0.0305991	0.0216839	0.0713393	0.172728	0.0216839	0.00213699	0.0216839	0.00137965	0.0200131	0.00713683	0.0232252	0.0151935	0.0303395	0.00413808	0.0699954	0.00879072	0.0496387
	26-102	1	8	0.0453914	0.0439548	0.0214739	0.00275068	0.00664027	0.0244508	0.0576667	0.150099	0.00524147	0.0453914	0.00724947	0.0453914	0.0276604	0.00582942	0.0453914	0.0275631	0.00692328	0.0453914	0.00635304	0.00534176	0.00564236	0.0208979	0.00560618	0.00213279	0.140841	0.00175967	0.00374963	0.00405479	0.0105482	0.0453914	0.0453914	0.0453914	0.0453914	0.0453914	0.00355574	0.0453914	0.00288805	0.019407	0.0149397	0.0327234	0.0427207	0.0240694	0.00170698	0.0453914	0.0095784	0.0453914
	27-102		14	0.0738986	0.0368113	0.0349602	0.00447819	0.0108106	0.0398067	0.0481403	0.13107	0.00409116	0.0738986	0.0118024	0.0738986	0.0450319	0.00949048	0.0738986	0.0353253	0.0112713	0.0738986	0.0103429	0.00742849	0.00918593	0.0340223	0.00525004	0.00253165	0.109858	0.0028648	0.00610451	0.00660132	0.00461299	0.0738986	0.0738986	0.0738986	0.0738986	0.0738986	0.00578885	0.0738986	0.00470184	0.0111875	0.0243223	0.0364096	0.032057	0.0165138	0.00208556	0.0738986	0.00421042	0.0738986
	28-102	1	17	0.0222994	0.0111081	0.0105495	0.0015667	0.00326216	0.0120119	0.0343826	0.111592	0.00491262	0.0222994	0.00356144	0.0222994	0.0135887	0.00286382	0.0222994	0.0438461	0.00340119	0.0222994	0.0141532	0.0022416	0.00277192	0.0102665	0.00763324	0.00320173	0.0661301	0.000864472	0.0113602	0.00199199	0.00343561	0.0222994	0.0222994	0.0331332	0.118154	0.0222994	0.00363507	0.0222994	0.00141881	0.030057	0.00733941	0.02652	0.0145895	0.0132925	0.000689979	0.0222994	0.00459984	0.0222994
	28-103	2	15	0.0432269	0.0215327	0.0204499	0.00261951	0.00632362	0.0232849	0.0507245	0.347858	0.0018083	0.0432269	0.00690378	0.0432269	0.0263414	0.00555144	0.0432269	0.0433069	0.00659314	0.0432269	0.0127666	0.00434528	0.0053733	0.0199013	0.00573253	0.00455491	0.114456	0.00182405	0.00357083	0.00386143	0.00262347	0.0432269	0.0432269	0.0432269	0.0432269	0.0432269	0.00338618	0.0432269	0.00275033	0.0221403	0.0142273	0.0173409	0.0328609	0.00921566	0.000537249	0.0432269	0.00343041	0.0432269
	28-104	2	4	0.04641	0.0231184	0.0219558	0.00470566	0.00678928	0.0249995	0.0432848	0.221393	0.00884385	0.04641	0.00741215	0.04641	0.0282811	0.00596024	0.04641	0.0221851	0.00707864	0.04641	0.0133749	0.00466526	0.00576898	0.0213668	0.00660291	0.00355776	0.0518235	0.00179916	0.00654083	0.00414578	0.00378439	0.04641	0.04641	0.04641	0.0521001	0.04641	0.00363553	0.04641	0.00295286	0.0248493	0.015275	0.0153041	0.0366449	0.0374619	0.00238744	0.04641	0.0150091	0.04641
	29-102	2	10	0.0402626	0.0200561	0.0190476	0.00297887	0.00588997	0.0216881	0.0215844	0.0569343	0.00662785	0.0402626	0.00643034	0.0402626	0.024535	0.00517075	0.048624	0.0192465	0.00614101	0.0402626	0.0056352	0.0040473	0.00500482	0.0342051	0.00434942	0.00208587	0.0231428	0.00156084	0.00592057	0.00359663	0.00269582	0.0402626	0.0402626	0.0402626	0.0402626	0.0402626	0.00315397	0.0402626	0.00256173	0.00842264	0.0132516	0.00559052	0.0232603	0.0323419	0.00133707	0.0402626	0.00618237	0.0402626
	30-102	2	6	0.0290387	0.0144651	0.0193811	0.00175972	0.00424804	0.0156422	0.022908	0.0691208	0.00816662	0.0290387	0.00463777	0.0311743	0.0176954	0.00372931	0.0290387	0.0138812	0.0044291	0.0290387	0.00726402	0.00291905	0.00360964	0.0133692	0.00837438	0.00220395	0.0300944	0.00112573	0.0120978	0.00259401	0.0046624	0.0290387	0.0290387	0.0290387	0.103795	0.0290387	0.00599947	0.0290387	0.00197524	0.0114982	0.00955752	0.0105378	0.0190016	0.0194285	0.000292492	0.0290387	0.00351943	0.0290387
	31-102	1	13	0.0558131	0.0278024	0.0264043	0.00338223	0.00816485	0.0300646	0.0553173	0.121391	0.00123397	0.0558131	0.00891393	0.0558131	0.0340111	0.00716784	0.0558131	0.02668	0.00851284	0.0558131	0.00781168	0.00561049	0.00693783	0.0256959	0.00676375	0.00264706	0.0606431	0.00216368	0.00461053	0.00498575	0.00726198	0.0558131	0.0558131	0.0558131	0.0907886	0.0558131	0.00761966	0.0558131	0.00355114	0.0132638	0.0183698	0.0215749	0.0336531	0.0371509	0.00132701	0.0558131	0.0046809	0.0558131
	31-103	2	7	0.0627417	0.0312537	0.0296821	0.00380209	0.00917842	0.0337968	0.111663	0.179648	0.00674404	0.0627417	0.0100205	0.0627417	0.0382332	0.00805764	0.0627417	0.029992	0.00956961	0.0627417	0.0087814	0.00630696	0.00779908	0.0288858	0.00731395	0.0031244	0.147079	0.00243228	0.00518288	0.00560468	0.00821134	0.0627417	0.0627417	0.0627417	0.0627417	0.0627417	0.00765191	0.0627417	0.00399197	0.022502	0.0206502	0.0535342	0.0372488	0.0404763	0.0006239	0.0627417	0.00647523	0.0627417
	31-104	2	7	0.051825	0.0258158	0.0502449	0.00314055	0.00758143	0.0279164	0.0980009	0.178899	0.0119308	0.051825	0.00827698	0.051825	0.0315809	0.00665566	0.051825	0.0307336	0.00790455	0.051825	0.00725349	0.00520959	0.00644209	0.0238598	0.00798978	0.00252008	0.175826	0.00200908	0.0121991	0.00484816	0.00314529	0.051825	0.051825	0.051825	0.051825	0.051825	0.0141868	0.051825	0.00329739	0.017205	0.0177596	0.035353	0.0496396	0.0175489	0.0021369	0.0963454	0.00573867	0.051825
	34-102	1	19	0.0777265	0.0387181	0.0367711	0.00471016	0.0113705	0.0418686	0.0929817	0.242725	0.00643282	0.0777265	0.0124137	0.0777265	0.0473645	0.00998207	0.0777265	0.0371551	0.0118551	0.0777265	0.0247907	0.00781327	0.00966176	0.0357847	0.00441875	0.00383283	0.36785	0.00301319	0.0124001	0.00694326	0.00471726	0.0777265	0.0777265	0.0777265	0.0777265	0.0777265	0.0135201	0.150511	0.00494539	0.0116081	0.0255821	0.0729528	0.0678313	0.0254646	0.000866762	0.0777265	0.0111294	0.0777265
	34-103	2	14	0.0223303	0.0111235	0.0105641	0.0013532	0.00326668	0.0120286	0.0358243	0.0951483	0.00138822	0.0223303	0.00356638	0.0223303	0.0136075	0.00286779	0.0223303	0.0106744	0.00888766	0.0223303	0.0322894	0.00299273	0.00277576	0.0102807	0.00626689	0.00354437	0.102879	0.00113625	0.00609823	0.00199476	0.00135524	0.0223303	0.0223303	0.0223303	0.0280457	0.0223303	0.00174925	0.0223303	0.00142078	0.0362358	0.00734959	0.0253439	0.0138199	0.0221889	0.00111517	0.0223303	0.00765629	0.0223303
	35-102	1	7	0.0735898	0.0366575	0.0348141	0.00445948	0.0107654	0.0396403	0.137549	0.213344	0.00740406	0.0735898	0.011753	0.0735898	0.0448437	0.00945081	0.0735898	0.0351777	0.0112242	0.0735898	0.0102997	0.00739744	0.00914754	0.0859473	0.00668024	0.00276256	0.200758	0.00285282	0.006079	0.00657373	0.00446621	0.0735898	0.0735898	0.0735898	0.0735898	0.0735898	0.00576466	0.0735898	0.00468219	0.0198243	0.0242206	0.0486822	0.046064	0.0445019	0.000731773	0.0735898	0.00843201	0.0735898
	36-102	2	3	0.131336	0.0654229	0.062133	0.00795886	0.019213	0.0707463	0.140491	0.338442	0.00627816	0.131336	0.0209757	0.131336	0.0800329	0.0168669	0.131336	0.0627818	0.0200319	0.131336	0.018382	0.0132023	0.0163257	0.0604661	0.005378	0.0014014	0.359451	0.00509145	0.0108492	0.0117322	0.00797087	0.131336	0.131336	0.131336	0.131336	0.131336	0.0102882	0.131336	0.00835633	0.0189701	0.0432267	0.0536498	0.0864172	0.0209714	0.001306	0.131336	0.00947471	0.131336
	37-102	1	9	0.0582682	0.0290253	0.0275657	0.003531	0.00852399	0.0313871	0.0909723	0.334082	0.00773965	0.0582682	0.00930602	0.0582682	0.0355072	0.00748313	0.0582682	0.0278536	0.00888729	0.0582682	0.0154467	0.00585727	0.007243	0.0308959	0.00406071	0.00221846	0.152911	0.00225886	0.00481334	0.00520506	0.0100457	0.0582682	0.0582682	0.0661245	0.0582682	0.0582682	0.00456444	0.0582682	0.00370734	0.012357	0.0191778	0.0446174	0.0448092	0.0200505	0.00142383	0.0582682	0.00331987	0.0582682
	37-103	1	7	0.0119683	0.00596181	0.00566201	0.00162898	0.00285501	0.00644692	0.0236323	0.0859888	0.0110512	0.0119683	0.00191146	0.06903	0.00729318	0.002187	0.0119683	0.0159357	0.00565871	0.0119683	0.030632	0.00120309	0.00148771	0.0118595	0.00609072	0.00203015	0.0394874	0.00046397	0.00808529	0.00129537	0.00354653	0.0235785	0.0119683	0.0119683	0.0331804	0.0119683	0.00365469	0.0119683	0.00118783	0.0264385	0.00393913	0.0126041	0.0115208	0.0302773	0.00186852	0.0119683	0.00634052	0.0119683
	37-104	1	5	0.0896142	0.0446398	0.0667844	0.00543054	0.0131096	0.0482721	0.107117	0.517527	0.00377686	0.0896142	0.0143123	0.0896142	0.0546086	0.0115088	0.0896142	0.0567527	0.0140174	0.0896142	0.0274184	0.00900826	0.0111394	0.0810654	0.00899571	0.00509497	0.135898	0.00490976	0.00740272	0.00800518	0.0092467	0.0896142	0.0896142	0.0896142	0.0896142	0.0896142	0.00701993	0.0896142	0.00570175	0.0268314	0.0294947	0.025215	0.0694453	0.0801565	0.00155857	0.0896142	0.00972089	0.0896142
	37-105	2	1	0.042756	0.0212982	0.106145	0.00259098	0.00625474	0.0230312	0.0225036	0.0470442	0.00281199	0.042756	0.00682857	0.042756	0.0260544	0.00549097	0.042756	0.0204384	0.00652132	0.042756	0.0173198	0.00429795	0.00531477	0.0196845	0.00941754	0.00204253	0.0195486	0.0016575	0.00353193	0.00381937	0.00259489	0.042756	0.042756	0.042756	0.042756	0.0457153	0.0033493	0.042756	0.00272037	0.0221149	0.0140723	0.00938673	0.0307573	0.0308494	0.000899658	0.042756	0.0182299	0.042756
	42-102	1	10	0.0385154	0.0160976	0.0421909	0.00195831	0.00472745	0.0174074	0.0208414	0.0813463	0.00774619	0.0323158	0.00516116	0.0323158	0.0196924	0.00415018	0.0323158	0.0154477	0.00492893	0.0323158	0.0226199	0.00324847	0.004017	0.0148779	0.00378966	0.000854954	0.0395878	0.00313815	0.0026695	0.00288675	0.00609117	0.0323158	0.0323158	0.0323158	0.0323158	0.0323158	0.00253146	0.0323158	0.00205611	0.00929898	0.0106361	0.0044871	0.0260482	0.0293556	0.000321347	0.0323158	0.00488522	0.0323158
	H13-102	2	14	0.0403726	0.00656043	0.00623053	0.000798093	0.00192663	0.00709425	0.00792349	0.0230017	0.00339753	0.01317	0.00210339	0.01317	0.00802549	0.00169137	0.01317	0.00629559	0.00274414	0.01317	0.0312429	0.00553417	0.0016371	0.00606338	0.00484848	0.000626204	0.0149788	0.00172031	0.00616554	0.00117647	0.0052256	0.01317	0.01317	0.01317	0.0723534	0.01317	0.00103168	0.01317	0.00108296	0.0151125	0.00433466	0.0058792	0.00971951	0.0193	0.000842135	0.01317	0.00469704	0.01317
	H13-103	2	18	0.0271517	0.0135251	0.012845	0.00164537	0.00397199	0.0146257	0.0241083	0.0644563	0.00505155	0.0271517	0.0043364	0.0271517	0.0165455	0.00348697	0.0271517	0.0190166	0.00414128	0.0271517	0.0114568	0.00342146	0.00337508	0.0125004	0.0079069	0.000437118	0.0479157	0.00105258	0.00224291	0.00242544	0.00437443	0.0271517	0.0271517	0.0271517	0.0748868	0.0271517	0.00470391	0.0271517	0.00172754	0.0137994	0.00893644	0.0150352	0.0154236	0.0337558	0.000670867	0.0271517	0.0112656	0.0271517
	H18-102	2	9	0.0808262	0.0402622	0.0382376	0.004898	0.011824	0.0435383	0.0947372	0.230758	0.0056673	0.0808262	0.0129088	0.0808262	0.0492535	0.0103802	0.0808262	0.0386369	0.0123279	0.0808262	0.0165235	0.00812487	0.0100471	0.0372118	0.00357796	0.000744566	0.216768	0.00313336	0.00667678	0.00722016	0.00490539	0.0808262	0.0808262	0.0808262	0.0808262	0.0808262	0.00633153	0.135874	0.00514261	0.0166141	0.0266024	0.102274	0.0557785	0.0307626	0.000803733	0.0965465	0.00467391	0.0808262
	H36-102	2	17	0.0067091	0.00334203	0.00888263	0.000406566	0.000981468	0.00361397	0.00910027	0.0103618	0.00222431	0.0067091	0.00467675	0.00751834	0.00696967	0.000861621	0.0135379	0.0198579	0.00345856	0.0067091	0.0143207	0.000674417	0.000833972	0.00641655	0.0076297	0.00659363	0.0182238	0.000260089	0.0011811	0.00059932	0.00206177	0.0170753	0.0067091	0.0225749	0.0142386	0.0067091	0.00198445	0.0067091	0.00042687	0.0303918	0.00220817	0.00664578	0.00484725	0.0115599	0.00165436	0.0067091	0.00165441	0.0067091
Father Group	14-201	2	32	0.00736915	0.0343343	0.00348622	0.000446564	0.00214649	0.00396951	0.0101875	0.0325581	0.00147673	0.00736915	0.0047316	0.201946	0.0621685	0.0124848	0.18362	0.197154	0.00183756	0.0126258	0.0619838	0.00530369	0.0018278	0.00889889	0.00448135	0.0241175	0.0187933	0.00635362	0.00992371	0.00427196	0.000447238	0.0419679	0.00736915	0.0683624	0.0192665	0.0608018	0.000577263	0.0154575	0.00131482	0.0686049	0.00242541	0.00509798	0.00652971	0.00185755	0.00476806	0.0197924	0.000430496	0.0182927
	15-201	2	33	0.0188415	0.00938559	0.016047	0.00114178	0.00275631	0.0101493	0.0174353	0.062614	0.00297805	0.0188415	0.00300918	0.0188415	0.0114816	0.00297482	0.0342421	0.00922553	0.00287378	0.0188415	0.00304972	0.001894	0.00234209	0.0159893	0.00535715	0.0033467	0.0370702	0.00123864	0.00262778	0.0016831	0.0011435	0.0188415	0.0188415	0.0281831	0.0188415	0.0188415	0.00287683	0.0188415	0.0011988	0.0371332	0.00620132	0.0101309	0.014749	0.0134774	0.00220366	0.0188415	0.00109116	0.0188415
	16-201	2	38	0.0724361	0.0360828	0.0342683	0.00438956	0.0105966	0.0390188	0.0521569	0.154236	0.00150134	0.0724361	0.0115688	0.0724361	0.0441407	0.00930265	0.0724361	0.0346262	0.0110482	0.0724361	0.0101382	0.00728147	0.00900413	0.033349	0.00232295	0.00281537	0.127347	0.0028081	0.0059837	0.00647067	0.00439619	0.0724361	0.0724361	0.0724361	0.0724361	0.0724361	0.00567428	0.0724361	0.00460878	0.00909255	0.0238409	0.0451781	0.0408383	0.0298868	0.000720301	0.0724361	0.00412709	0.0724361
	17-201	2	31	0.0582706	0.0290265	0.0275669	0.00353115	0.00852436	0.0313884	0.0675151	0.27146	0.00797523	0.0582706	0.00930642	0.0582706	0.0355087	0.00748345	0.0582706	0.0278548	0.00888767	0.0582706	0.00815563	0.00585752	0.00724331	0.0268273	0.00403819	0.0021445	0.197488	0.00225895	0.00619568	0.00520528	0.00353648	0.0582706	0.0582706	0.0582706	0.0582706	0.0582706	0.00456464	0.0582706	0.00553939	0.00983886	0.0191786	0.0527709	0.0434075	0.0166088	0.000606969	0.0582706	0.00523156	0.0582706
	18-201	2	41	0.0459956	0.0229119	0.0217598	0.0027873	0.00672866	0.0247763	0.0496006	0.317455	0.00865747	0.0459956	0.00734597	0.0459956	0.0280286	0.00590702	0.0459956	0.021987	0.00701543	0.0459956	0.00643761	0.00462361	0.0135963	0.0456413	0.00128296	0.00247707	0.178837	0.00238684	0.00379954	0.00410876	0.0027915	0.0459956	0.0459956	0.0459956	0.0459956	0.0459956	0.00360307	0.0459956	0.00338888	0.019331	0.0151386	0.0414091	0.039116	0.0184103	0.000482625	0.0459956	0.0027299	0.0459956
	19-201	2	46	0.0368906	0.0183764	0.0385754	0.00232963	0.00539669	0.0198717	0.0158987	0.117182	0.00847763	0.0368906	0.0156176	0.0368906	0.0450364	0.0204033	0.29181	0.0455115	0.0056267	0.0368906	0.0135354	0.00370834	0.00458567	0.0310737	0.0073027	0.00465769	0.0438658	0.00143012	0.00376806	0.00329541	0.00223891	0.0368906	0.0645297	0.993435	0.055297	0.0368906	0.00288983	0.0368906	0.00383677	0.0230957	0.0121418	0.00697497	0.0251791	0.0255973	0.00127046	0.180026	0.00973785	0.0368906
	20-201	2	31	0.0969674	0.0483027	0.0458737	0.00587614	0.0141853	0.0522331	0.0324515	0.252051	0.00261414	0.0969674	0.0154867	0.0969674	0.0590895	0.0124531	0.0969674	0.0463527	0.0147899	0.0969674	0.0135717	0.00974743	0.0120535	0.044643	0.00618913	0.00708849	0.109967	0.0037591	0.00801015	0.00866204	0.0063032	0.0969674	0.0969674	0.0969674	0.0969674	0.0969674	0.00759595	0.0969674	0.00616961	0.0264579	0.0319149	0.0134641	0.084446	0.0081052	0.00246786	0.0969674	0.0152634	0.0969674
	21-201	2	38	0.315168	0.156996	0.149101	0.0190989	0.0461057	0.169771	0.0560779	0.606867	0.00653233	0.315168	0.0503356	0.315168	0.192056	0.0404757	0.315168	0.150658	0.0480707	0.315168	0.0441114	0.0316816	0.0391769	0.145101	0.00271477	0.00573974	0.104641	0.012218	0.026035	0.0281538	0.0191278	0.315168	0.315168	0.315168	0.315168	0.315168	0.0246887	0.315168	0.0200528	0.00387133	0.103732	0.0437616	0.224487	0.0232322	0.00313402	0.315168	0.0179569	0.315168
	22-201	2	35	0.103517	0.0291696	0.0277028	0.00354856	0.00856637	0.0315431	0.0149314	0.0975749	0.00380783	0.0585579	0.00935228	0.0585579	0.0356837	0.00752033	0.0585579	0.0407754	0.00893147	0.0585579	0.00819583	0.00588639	0.00727901	0.0269596	0.0032887	0.00263993	0.0106702	0.00227009	0.00483726	0.00523094	0.00355391	0.0585579	0.125606	0.0585579	0.130261	0.0585579	0.00503254	0.154233	0.00372577	0.0135246	0.0192732	0.0198121	0.0402711	0.038315	0.000582297	0.0585579	0.0102482	0.0585579
	24-201	2	30	0.265001	0.132006	0.125367	0.0160588	0.0387667	0.142747	0.266681	0.731519	0.0117827	0.265001	0.0423233	0.265001	0.161485	0.0340329	0.265001	0.126677	0.0404189	0.265001	0.0370898	0.0277938	0.0329408	0.122004	0.00916454	0.00539151	0.492122	0.0102732	0.0218908	0.0236723	0.016083	0.265001	0.265001	0.265001	0.265001	0.265001	0.0207588	0.265001	0.0168608	0.0238215	0.0872197	0.170722	0.221324	0.0284214	0.00263515	0.265001	0.0150986	0.265001
	25-201	2	40	0.0585229	0.0291522	0.0276862	0.00354644	0.00856125	0.0315243	0.0534424	0.114983	0.016276	0.0585229	0.0161722	0.0585229	0.0356624	0.00751584	0.0585229	0.0279753	0.00892614	0.0585229	0.00819094	0.00588288	0.00727466	0.0269435	0.00920455	0.00252507	0.121104	0.00226873	0.00483437	0.00522781	0.00355179	0.0585229	0.0585229	0.0585229	0.0585229	0.0585229	0.00458439	0.0585229	0.00372355	0.0134541	0.0192617	0.0440087	0.0450307	0.0302821	0.000900706	0.0585229	0.00693696	0.0585229
	26-201	2	31	0.0732283	0.0364774	0.0346431	0.00443757	0.0107125	0.0394456	0.0844127	0.275173	0.00536692	0.0732283	0.0116953	0.0732283	0.0446235	0.00940439	0.0732283	0.0350049	0.0111691	0.0732283	0.03528	0.00736111	0.00910261	0.0337137	0.00526445	0.00566411	0.115955	0.00283881	0.00604914	0.00654144	0.00527033	0.0732283	0.0732283	0.0732283	0.0875249	0.0732283	0.00573634	0.0732283	0.0054541	0.0178099	0.0241017	0.0269496	0.0922393	0.0308711	0.0038989	0.0732283	0.0104119	0.0732283
	27-201	2	41	0.0253308	0.0126181	0.0119836	0.00153503	0.00370562	0.0136448	0.0233336	0.0981592	0.0117028	0.0253308	0.00404559	0.0253308	0.015436	0.00325313	0.0253308	0.0199649	0.00386355	0.0253308	0.0147514	0.00254632	0.00314874	0.0116621	0.00398989	0.00295665	0.0442764	0.00243099	0.0040626	0.00226279	0.0073341	0.0253308	0.0253308	0.053323	0.0253308	0.0253308	0.00198429	0.0253308	0.00161169	0.0161998	0.00833714	0.0121828	0.025145	0.0137115	0.00158349	0.0253308	0.00529602	0.0253308
	28-201	2	38	0.0789796	0.0393423	0.0373639	0.0047861	0.0115538	0.0425436	0.0712683	0.273246	0.00549632	0.0789796	0.0126138	0.0789796	0.0481282	0.010143	0.0789796	0.0377541	0.0120463	0.0789796	0.0323014	0.00793924	0.00981752	0.0363616	0.00627276	0.00197496	0.152312	0.00306177	0.00652423	0.0070552	0.00707356	0.0789796	0.0789796	0.0789796	0.0789796	0.0789796	0.00618687	0.0789796	0.00502512	0.0119471	0.0259946	0.0308953	0.0972369	0.0126721	0.00106931	0.0789796	0.0207484	0.0789796
	29-201	2	27	0.0626904	0.0312282	0.0296578	0.00379899	0.00917092	0.0337692	0.0536178	0.216078	0.00253019	0.0626904	0.0100123	0.0626904	0.038202	0.00805106	0.0626904	0.0299675	0.00956179	0.0626904	0.0173422	0.00630181	0.00779271	0.0288622	0.0042224	0.00154478	0.0830608	0.00243029	0.0073198	0.0056001	0.00600183	0.0626904	0.0626904	0.0626904	0.0626904	0.0626904	0.00491086	0.0626904	0.00398871	0.0141329	0.0206333	0.0466648	0.0981223	0.0176087	0.00239453	0.0626904	0.00441338	0.0626904
	30-201	2	30	0.206116	0.0736928	0.069987	0.00896491	0.0216417	0.0796891	0.140381	0.90589	0.00670831	0.147938	0.0236272	0.147938	0.0901496	0.018999	0.147938	0.0707178	0.0225641	0.147938	0.0207056	0.0148711	0.0183894	0.0681095	0.00481162	0.00607851	0.308555	0.00880052	0.0122206	0.0132152	0.0104166	0.147938	0.147938	0.147938	0.147938	0.147938	0.0115887	0.147938	0.00941263	0.0159603	0.0486909	0.18134	0.29152	0.0336784	0.00147109	0.147938	0.0360317	0.147938
	31-201	2	38	0.0517807	0.0257937	0.0244966	0.00313786	0.00757494	0.0278925	0.0501054	0.285588	0.00378054	0.0517807	0.0082699	0.0517807	0.0315538	0.00664996	0.0517807	0.0247524	0.00789779	0.0593875	0.00724729	0.00520513	0.00643657	0.0238394	0.00504448	0.000960396	0.125236	0.00200736	0.015111	0.00462554	0.00345688	0.0517807	0.0517807	0.0517807	0.0517807	0.0517807	0.00405624	0.0517807	0.00329457	0.0130944	0.0170426	0.0197147	0.0870447	0.0217881	0.000514904	0.0517807	0.00985468	0.0517807
	32-201	2	30	0.551457	0.274699	0.260885	0.0334178	0.0806721	0.297051	0.106003	0.927793	0.0232405	0.551457	0.0880733	0.551457	0.336044	0.0708212	0.551457	0.263609	0.0841103	0.551457	0.0771826	0.0554339	0.0685486	0.253886	0.02481	0.0148493	0.186535	0.0213781	0.045554	0.0492613	0.0334682	0.551457	0.551457	0.551457	0.551457	0.551457	0.0431984	0.551457	0.0350867	0.0425774	0.181501	0.127845	0.403388	0.0747938	0.00753012	0.551457	0.0314196	0.551457
	34-201	2	47	0.510611	0.254352	0.241562	0.0309426	0.0746968	0.275049	0.228072	0.443522	0.0105832	0.510611	0.0815498	0.510611	0.311153	0.0655756	0.510611	0.244084	0.0778804	0.510611	0.0714658	0.051328	0.0634713	0.235081	0.00856038	0.0226649	0.263281	0.0197946	0.0421798	0.0456126	0.0309893	0.510611	0.510611	0.510611	1.06293	0.510611	0.0399988	0.510611	0.0324879	0.0857959	0.168058	0.260747	0.527926	0.0171532	0.00507749	0.510611	0.0746446	0.510611
	35-201	2	40	0.351099	0.174894	0.166099	0.0212763	0.051362	0.189125	0.364024	0.874174	0.0262661	0.351099	0.0560741	0.351099	0.213951	0.0450902	0.351099	0.167834	0.053551	0.351099	0.0491403	0.0352935	0.0436433	0.161643	0.0476805	0.00374589	0.823983	0.0136109	0.0421751	0.0313635	0.0702258	0.351099	0.351099	0.351099	0.351099	0.351099	0.0275034	0.351099	0.0223389	0.034802	0.115557	0.283759	0.601786	0.10599	0.00349132	0.351099	0.13786	0.351099
	36-201	2	31	0.14735	0.0680618	0.0646391	0.00827988	0.019988	0.0735999	0.0800827	0.349099	0.0076297	0.136634	0.0218218	0.136634	0.0832611	0.0175473	0.136634	0.0653141	0.0208399	0.136634	0.0884737	0.0137348	0.0169842	0.0629051	0.014951	0.0148038	0.115276	0.00529682	0.0148442	0.0122054	0.00829238	0.136634	0.136634	0.136634	0.136634	0.136634	0.0107032	0.136634	0.00869339	0.080112	0.0449703	0.0189718	0.177093	0.0503222	0.00423869	0.136634	0.00778479	0.136634
	37-201	2	31	0.488711	0.107267	0.101873	0.0130493	0.0315016	0.115995	0.202481	0.696821	0.0444563	0.215338	0.0343917	0.215338	0.131222	0.0276549	0.215338	0.102937	0.0328442	0.215338	0.030139	0.0482976	0.0267675	0.0991399	0.0334347	0.0157671	0.206204	0.00834792	0.0786799	0.019236	0.0194278	0.215338	0.215338	0.215338	0.215338	0.215338	0.0168685	0.316137	0.013701	0.0791511	0.0708743	0.0714517	0.30897	0.166439	0.00587425	0.215338	0.0976479	0.215338
	38-201	2	38	0.511364	0.254727	0.249411	0.0309882	0.074807	0.275455	0.217615	1.20319	0.0436803	0.511364	0.0816701	0.511364	0.311612	0.0656723	0.511364	0.244444	0.0779953	0.511364	0.0715712	0.0514037	0.0635649	0.251972	0.0478534	0.0262676	1.04824	0.0198238	0.151039	0.0456799	0.031035	0.511364	0.511364	0.511364	0.511364	0.511364	0.0400578	0.511364	0.0325358	0.0801651	0.191	0.305468	0.853004	0.271775	0.00508498	0.511364	0.095178	0.511364
	40-201	2	48	0.226136	0.103232	0.796847	0.0125585	0.0303167	0.111632	0.187799	0.284898	0.0426536	0.207239	0.0330981	0.207239	0.126286	0.0266148	0.207239	0.099065	0.0316088	0.207239	0.135633	0.0208322	0.0257607	0.095411	0.0448725	0.0186322	0.258645	0.00803393	0.0254085	0.0185125	0.0125774	0.207239	0.207239	0.207239	0.207239	0.207239	0.0582196	0.207239	0.0131857	0.0451456	0.0682085	0.074243	0.12811	0.258747	0.00971776	0.207239	0.0279621	0.207239
	41-201	2	40	0.319901	0.159353	0.17912	0.0193857	0.046798	0.17232	0.315344	0.394695	0.0247306	0.319901	0.0510915	0.319901	0.19494	0.0410835	0.319901	0.15292	0.0487926	0.319901	0.0447738	0.0321573	0.0397652	0.14728	0.0350852	0.00547198	0.206226	0.0124015	0.0264259	0.0285766	0.019415	0.319901	0.319901	0.319901	0.319901	0.319901	0.0250595	0.320908	0.0203539	0.0661701	0.105289	0.0444188	0.228663	0.052667	0.00318108	0.319901	0.0202462	0.319901
	42-201	2	32	0.265219	0.132114	0.125471	0.0160721	0.0387987	0.142865	0.1613	0.358471	0.0296738	0.265219	0.0609157	0.265219	0.161618	0.0340609	0.265219	0.126781	0.0404523	0.265219	0.0371204	0.0266605	0.032968	0.128314	0.031455	0.0182717	0.192524	0.0102816	0.0728913	0.0236919	0.0160963	0.265219	0.265219	0.265219	0.475083	0.265219	0.0462217	0.265219	0.0168747	0.090101	0.0872917	0.0693653	0.215747	0.170537	0.00263733	0.265219	0.0333316	0.265219
	H10-201	2	35	0.529493	0.263758	0.250494	0.0320868	0.077459	0.28522	0.211694	0.627477	0.0109745	0.529493	0.0845654	0.529493	0.32266	0.0680005	0.529493	0.25311	0.0807603	0.529493	0.169059	0.053226	0.0658184	0.243774	0.0461537	0.00775192	0.20718	0.0205266	0.0437396	0.0472993	0.0321352	0.529493	0.529493	0.529493	0.529493	0.529493	0.0414779	0.529493	0.0336893	0.0563132	0.174272	0.0759567	0.34339	0.250824	0.00526525	0.529493	0.0301682	0.529493
	H10-202	2	33	0.472593	0.101566	0.0964588	0.0123558	0.0298274	0.109831	0.125668	0.584411	0.0196382	0.203894	0.0325639	0.203894	0.124248	0.0261852	0.203894	0.0974661	0.0310987	0.203894	0.0285372	0.020496	0.0253449	0.0938711	0.0215507	0.01067	0.142991	0.00790427	0.016843	0.0182137	0.0576513	0.203894	0.203894	0.203894	0.444267	0.203894	0.015972	0.203894	0.0129729	0.0791891	0.0671077	0.028311	0.173829	0.119848	0.00202751	0.305863	0.0562536	0.203894
	H13-201	2	42	0.297118	0.148004	0.140562	0.0180051	0.0434651	0.160047	0.0878469	6.21436	0.00782464	0.297118	0.0474528	0.297118	0.181056	0.0381576	0.297118	0.14203	0.0453176	0.297118	0.041585	0.0298671	0.0369331	0.136791	0.0202594	0.0242176	0.0921047	0.0115183	0.0245439	0.0265414	0.0180323	0.297118	0.297118	0.297118	0.691978	0.297118	0.0232748	0.297118	0.0189043	0.114388	0.0977906	0.0412553	0.610458	0.171048	0.00305716	0.297118	0.0169285	0.297118
	H17-201	2	33	0.28756	0.143243	0.13604	0.0174259	0.0420669	0.154899	0.272699	0.350715	0.0370553	0.28756	0.0459263	0.28756	0.175232	0.0369301	0.28756	0.137461	0.0608722	0.321397	0.0402473	0.0289063	0.0379458	0.13239	0.0271181	0.0257924	0.180077	0.0111477	0.0533875	0.0256876	0.0187641	0.611707	0.28756	0.28756	0.295714	0.28756	0.022526	0.314702	0.0182962	0.0860226	0.148699	0.168198	0.21746	0.09047	0.00661444	0.28756	0.105868	0.28756
	H18-201	2	38	0.480583	0.239394	0.227356	0.0291229	0.070304	0.258873	0.381603	0.816023	0.00996079	0.480583	0.0767539	0.480583	0.292855	0.0617191	0.480583	0.22973	0.0733003	0.480583	0.067263	0.0483095	0.0597386	0.221256	0.0177631	0.00906388	0.677394	0.0186305	0.0396993	0.0429302	0.0291668	0.480583	0.480583	0.480583	0.480583	0.480583	0.0376465	0.480583	0.0305773	0.0556839	0.158174	0.292074	0.284442	0.0357928	0.00477889	0.480583	0.0273815	0.480583
	H33-201	2	32	0.221687	0.11043	0.104877	0.013434	0.0324304	0.119415	0.357809	0.781174	0.00983953	0.221687	0.0354057	0.221687	0.135091	0.0530457	0.221687	0.105972	0.0338126	0.221687	0.248607	0.049948	0.0275567	0.102063	0.0611069	0.0214416	0.77586	0.00859405	0.0183128	0.0198032	0.0142788	0.221687	0.221687	0.221687	0.426424	0.221687	0.0197002	0.221687	0.014105	0.235224	0.072964	0.30113	0.1703	0.289447	0.0221217	0.221687	0.0717127	0.221687
	H34-201	2	34	0.200318	0.099785	0.284448	0.0289676	0.0293043	0.107904	0.136438	0.333895	0.0635138	0.200318	0.0319928	0.200318	0.122069	0.025726	0.200318	0.0957567	0.0305533	0.510423	0.0641439	0.0201365	0.0249004	0.0922248	0.052885	0.013768	0.351342	0.00812173	0.0559929	0.0178943	0.0202617	0.200318	0.200318	0.450841	0.200318	0.200318	0.0307279	0.200318	0.0127453	0.130575	0.0659307	0.104844	0.11235	0.19625	0.00199195	0.200318	0.0114132	0.200318
	H36-201	2	35	0.326004	0.162393	0.154227	0.039685	0.0476908	0.175607	0.49015	0.672181	0.0439405	0.326004	0.0520661	0.326004	0.198658	0.0418672	0.326004	0.155838	0.0497234	0.326004	0.0456279	0.0327708	0.0405237	0.15009	0.0478851	0.0252304	1.11843	0.012638	0.0269301	0.0291217	0.0315814	0.326004	0.326004	0.326004	0.326004	0.326004	0.0255375	0.326004	0.0207422	0.164623	0.107298	0.172932	0.196063	0.18385	0.0113955	0.326004	0.0185743	0.326004
	H37-201	2	32	0.186908	0.093105	0.088423	0.0113265	0.0273426	0.100681	0.148901	0.377987	0.0582182	0.186908	0.0298511	0.186908	0.113897	0.0240038	0.186908	0.0893464	0.0285079	0.186908	0.0793704	0.0187885	0.0232335	0.0860509	0.0650046	0.0159062	0.213509	0.00724578	0.0154398	0.0166964	0.0698828	0.579726	0.186908	0.186908	0.186908	0.186908	0.0146414	0.186908	0.0189348	0.136968	0.0615171	0.138394	0.115133	0.173777	0.0050822	0.186908	0.0519659	0.186908
	H38-201	2	33	0.27333	0.180788	0.230728	0.0165636	0.0399852	0.147234	0.277249	0.625815	0.0560728	0.27333	0.0436536	0.27333	0.171265	0.0351026	0.27333	0.130658	0.0416894	0.27333	0.0382556	0.0274759	0.0339762	0.125839	0.0444403	0.0257125	0.455539	0.0105961	0.117598	0.0244164	0.0165886	0.27333	0.27333	0.27333	0.366374	0.27333	0.0214113	0.27333	0.0173908	0.169214	0.0899613	0.136064	0.26758	0.0904171	0.00271798	0.27333	0.0436469	0.27333
	H39-201	2	30	0.0775033	0.153528	0.0366655	0.00469663	0.0113379	0.0417484	0.0844373	0.17838	0.00714162	0.0775033	0.0184674	0.379049	0.380332	0.0697735	2.57028	1.01816	0.058574	0.0775033	0.490104	0.06206	0.0146997	0.0737733	0.0607083	0.245531	0.207239	0.0683459	0.0537495	0.00692332	0.0209317	0.845627	0.0775033	0.36768	0.337222	0.457644	0.00607123	0.0775033	0.00493119	0.673059	0.0255087	0.0712964	0.0618313	0.0498233	0.0403069	0.096337	0.00896244	0.0775033
Mother Group	14-301	1	31	0.797327	0.0492804	0.286054	0.0579024	0.0100727	0.0370896	0.0718817	0.161254	0.236095	0.0688545	0.0133032	0.0688545	0.0419582	0.00884269	0.0688545	0.336835	0.010502	0.0688545	0.10718	0.0154594	0.00855893	0.214571	0.0466025	0.0274375	0.0918584	0.00266925	0.198002	0.00854942	0.0260452	0.0795179	0.366261	0.413965	0.388019	0.0688545	0.0419894	0.0688545	0.0214884	0.185367	0.0226621	0.0453092	0.0629144	0.184003	0.0120418	0.0688545	0.00463135	0.0688545
	15-301	1	33	0.341699	0.170212	0.210802	0.0207067	0.0499869	0.228832	0.257098	0.727341	0.0263866	0.341699	0.0545729	0.341699	0.208223	0.043883	0.341699	0.16334	0.0521173	0.341699	0.0478247	0.0343485	0.0424748	0.157316	0.0202265	0.0167653	0.288876	0.0139769	0.0282266	0.0305238	0.0207379	0.341699	0.341699	0.341699	0.358184	0.341699	0.0685346	0.341699	0.0217408	0.119316	0.112464	0.0474455	0.192948	0.0831346	0.00339784	0.341699	0.0194685	0.341699
	16-301	1	39	0.336305	0.167525	0.1591	0.0203798	0.0491977	0.181156	0.260669	0.529566	0.0405391	0.336305	0.0537113	0.336305	0.204936	0.0431902	0.336305	0.166969	0.0512946	0.336305	0.0470697	0.0338063	0.0418043	0.6191	0.0322085	0.00273174	0.613262	0.0130374	0.027781	0.0300419	0.042532	0.336305	0.336305	0.336305	0.336305	0.336305	0.0263445	0.336305	0.0213976	0.0621861	0.116075	0.335973	0.0924506	0.217169	0.0033442	0.336305	0.0488854	0.336305
	17-301	1	35	0.291001	0.144957	0.137668	0.0176344	0.0425703	0.156752	0.117187	0.451289	0.0259935	0.291001	0.0464758	0.291001	0.177329	0.037372	0.291001	0.139105	0.0443846	0.291001	0.0597354	0.0292522	0.0361728	0.377465	0.042874	0.0225673	0.0408162	0.0112811	0.0697994	0.0522051	0.017661	0.291001	0.291001	0.291001	0.291001	0.291001	0.0227956	0.291001	0.0185151	0.138752	0.0957773	0.040406	0.200483	0.132893	0.00919133	0.291001	0.0244782	0.291001
	18-301	1	31	0.554986	0.276457	0.262555	0.0336317	0.0811884	0.298952	0.510414	1.22029	0.0115029	0.554986	0.088637	0.554986	0.338195	0.0712745	0.554986	0.265297	0.0846487	0.554986	0.0776766	0.0557887	0.0689873	0.255511	0.0270743	0.00850384	0.448042	0.0215149	0.0458455	0.0495766	0.0336824	0.554986	0.554986	0.554986	0.565726	0.554986	0.0434749	0.554986	0.0353113	0.00567239	0.182663	0.0883004	0.46729	0.0186439	0.0132364	0.554986	0.0316207	0.554986
	19-301	1	40	0.264385	0.152413	0.131714	0.0160215	0.0386766	0.142415	0.191456	0.398203	0.0421501	0.264385	0.042225	0.264385	0.161109	0.0339538	0.264385	0.145208	0.040325	0.264385	0.0674482	0.0265767	0.0328642	0.121721	0.0451783	0.0208176	0.463855	0.0433238	0.0452596	0.0236173	0.0559856	0.264385	0.264385	0.264385	0.264385	0.315616	0.0207106	0.264385	0.0168216	0.232513	0.0870171	0.0378546	0.166937	0.105099	0.0151902	0.264385	0.0150635	0.264385
	20-301	1	22	0.460809	0.229544	0.218001	0.0279247	0.0674114	0.248222	0.918388	0.927477	0.00955096	0.460809	0.073596	0.460809	0.280806	0.0591798	0.460809	0.220278	0.0702845	0.487894	0.0644955	0.0463218	0.0572807	0.212153	0.0253745	0.00663897	1.06584	0.017864	0.0380659	0.0411638	0.0279668	0.460809	0.460809	0.460809	0.460809	0.460809	0.0360975	0.460809	0.0293193	0.0252177	0.151666	0.471662	0.352146	0.0690276	0.00458227	0.460809	0.0262549	0.460809
	21-301	1	37	0.335223	0.166986	0.158589	0.0203142	0.0593633	0.180573	0.327184	0.45038	0.0364408	0.335223	0.0535386	0.335223	0.204277	0.0430513	0.335223	0.160245	0.0511296	0.335223	0.0469183	0.0336975	0.0416698	0.154334	0.0151655	0.0133124	0.967999	0.0129955	0.0276916	0.0299453	0.0567545	0.335223	0.335223	0.335223	0.335223	0.335223	0.0262597	0.623196	0.0213288	0.0292887	0.110332	0.228086	0.252826	0.0638626	0.00333344	0.444634	0.0190995	0.335223
	22-301	1	31	0.201032	0.100141	0.185974	0.0121824	0.0294088	0.108289	0.217285	0.438832	0.0349189	0.201032	0.0321069	0.201032	0.122504	0.0258177	0.293679	0.0960982	0.0306622	0.201032	0.0281367	0.0202083	0.0249892	0.0925536	0.0565221	0.0150154	0.517668	0.00779333	0.0538229	0.0179581	0.0338082	0.201032	0.201032	0.201032	0.313051	0.201032	0.0157479	0.201032	0.0238168	0.128277	0.0661658	0.0718918	0.188382	0.122625	0.00199906	0.201032	0.0114539	0.205319
	24-301	1	24	0.327944	0.16336	0.155145	0.0198731	0.0479746	0.176652	0.200789	0.630484	0.0477256	0.327944	0.052376	0.327944	0.199841	0.0421164	0.327944	0.156765	0.0500193	0.327944	0.0458994	0.0329658	0.0407649	0.215232	0.0284381	0.00957746	0.778574	0.0127133	0.0270903	0.029295	0.0199031	0.327944	0.327944	0.327944	0.327944	0.327944	0.0256895	0.327944	0.0208656	0.0345578	0.107936	0.119325	0.151928	0.0404731	0.00326106	0.327944	0.0186848	0.327944
	25-301	1	38	0.424761	0.211588	0.200947	0.0257402	0.0621379	0.228804	0.331869	0.681038	0.0088038	0.424761	0.0678387	0.424761	0.258839	0.0545502	0.424761	0.203046	0.0647862	0.424761	0.101965	0.0426981	0.0527997	0.195557	0.0248805	0.0299878	0.398187	0.0164665	0.0350881	0.0379437	0.0617507	0.424761	0.424761	0.424761	0.424761	0.424761	0.0332737	0.469161	0.0270257	0.13565	0.139802	0.236342	0.302576	0.138697	0.0042238	0.424761	0.0297545	0.424761
	26-301	1	29	0.548828	0.273389	0.259641	0.0332585	0.0802875	0.295635	0.72025	1.25866	0.0485152	0.548828	0.0876534	0.548828	0.334442	0.0704836	0.548828	0.262353	0.0837094	0.548828	0.0768146	0.0551696	0.0682218	0.252676	0.0180015	0.011349	1.64051	0.0212762	0.0453368	0.0490265	0.0333087	0.548828	0.548828	0.548828	0.548828	0.548828	0.0429925	0.548828	0.0349195	0.0635464	0.180636	0.153681	0.396956	0.0327659	0.00545752	0.548828	0.0999376	0.548828
	27-301	1	46	0.453598	0.225952	0.21459	0.0274876	0.0663564	0.244338	0.476355	1.59488	0.00940149	0.453598	0.0724442	0.453598	0.276411	0.0582536	0.453598	0.216831	0.0691845	0.453598	0.0634861	0.0455969	0.0563843	0.208833	0.0267739	0.018857	0.768148	0.0175844	0.0374702	0.0405196	0.0275291	0.453598	0.453598	0.453598	0.453598	0.453598	0.0355326	0.453598	0.0288604	0.0267492	0.149293	0.167754	0.313308	0.0768438	0.00451056	0.453598	0.025844	0.453598
	28-301	1	33	0.687522	0.342477	0.325255	0.0416632	0.100577	0.370344	0.654603	0.916682	0.0142499	0.687522	0.109804	0.687522	0.418958	0.0882954	0.848003	0.328652	0.104863	0.687522	0.0962264	0.0691115	0.0854621	0.31653	0.0251648	0.0151986	0.911828	0.0266529	0.0567938	0.0614159	0.0417261	0.687522	0.687522	0.687522	0.687522	0.687522	0.053857	0.687522	0.0437439	0.0571949	0.226284	0.208857	0.540922	0.0369275	0.00683668	0.687522	0.0399254	0.687522
	29-301	1	30	0.336178	0.167462	0.159041	0.0203721	0.0491792	0.193425	0.263678	0.667054	0.0625557	0.336178	0.0536911	0.336178	0.204859	0.0431739	0.336178	0.160701	0.0512753	0.336178	0.047052	0.0337936	0.0417885	0.154774	0.0181342	0.00894981	0.429587	0.0130325	0.0709062	0.0364329	0.0204029	0.336178	0.336178	0.336178	0.336178	0.336178	0.0263346	0.336178	0.0213895	0.0771972	0.110647	0.0762292	0.157307	0.0164886	0.00334294	0.336178	0.104499	0.336178
	30-301	1	22	0.340339	0.169534	0.209161	0.0206243	0.0518366	0.183329	0.127273	0.44539	0.0338118	0.340339	0.0543556	0.340339	0.207394	0.0437083	0.340339	0.16269	0.0519099	0.340339	0.0476343	0.0342118	0.0423057	0.156689	0.0262035	0.00520569	0.0756588	0.0131938	0.0479691	0.0304023	0.0206554	0.340339	0.340339	0.340339	0.340339	0.340339	0.0266605	0.494051	0.0216543	0.0668722	0.112016	0.1358	0.216688	0.103857	0.00871168	0.340339	0.0218046	0.340339
	31-301	1	38	0.305492	0.152176	0.144523	0.0185125	0.0446901	0.164558	0.30551	0.677725	0.018658	0.305492	0.0487902	0.305492	0.186159	0.039233	0.305492	0.146032	0.0465948	0.305492	0.042757	0.0307089	0.037974	0.140646	0.0405905	0.0322863	0.478238	0.0118429	0.0252356	0.0272894	0.0185405	0.305492	0.305492	0.305492	0.305492	0.305492	0.0239307	0.305492	0.0194371	0.0597356	0.100547	0.0986663	0.16959	0.104889	0.0030378	0.305492	0.0389995	0.305492
	32-301	1	24	0.454522	0.226413	0.215027	0.0275437	0.0664916	0.244836	0.449677	0.900974	0.00942065	0.454522	0.0725918	0.454522	0.276974	0.0583723	0.454522	0.217272	0.0693255	0.454522	0.0636155	0.0456898	0.0564992	0.209258	0.0327653	0.0104864	1.10837	0.0176203	0.0652941	0.0406022	0.0275852	0.454522	0.454522	0.454522	0.454522	0.454522	0.035605	0.454522	0.0289192	0.0669029	0.149597	0.194996	0.271138	0.153055	0.00451975	0.454522	0.0668785	0.454522
	34-301	1	40	0.474327	0.236278	0.224396	0.0287438	0.0693889	0.255504	0.978431	2.14734	0.00983113	0.474327	0.0757549	0.474327	0.289043	0.0609158	0.474327	0.22674	0.0723462	0.474327	0.0663874	0.0476806	0.058961	0.218376	0.0392602	0.0285793	2.75008	0.018388	0.0391825	0.0423714	0.0429982	0.474327	0.474327	0.474327	1.12087	0.474327	0.0371564	0.474327	0.0301793	0.156226	0.156115	0.793938	0.348665	0.180933	0.00471669	0.474327	0.0848118	0.474327
	35-301	1	35	0.730389	0.124146	0.49963	0.0151027	0.0364586	0.134248	0.176227	0.317639	0.0537863	0.249223	0.0398034	0.249223	0.15187	0.0320066	0.249223	0.119135	0.0380125	0.249223	0.0482434	0.0250526	0.0309796	0.11474	0.0373313	0.00998184	0.291275	0.00966152	0.0574973	0.0222629	0.0151255	0.249223	0.249223	0.249223	0.249223	0.249223	0.0195229	0.249223	0.0158569	0.0767223	0.0820268	0.190371	0.143394	0.24818	0.00762291	0.249223	0.0616043	0.249223
	36-301	1	28	0.433998	0.216189	0.205317	0.0262999	0.0634891	0.23378	0.635008	1.33776	0.00899524	0.433998	0.0693138	0.433998	0.264467	0.0557364	0.433998	0.207461	0.066195	0.433998	0.0607429	0.0436266	0.0539479	0.199809	0.0452263	0.0217011	0.941677	0.0168246	0.0358511	0.0387687	0.0263396	0.433998	0.433998	0.433998	0.433998	0.433998	0.0339972	0.433998	0.0276133	0.0610921	0.142842	0.46786	0.263765	0.0782005	0.0213166	0.433998	0.0622097	0.433998
	37-301	1	35	0.391895	0.195216	0.185399	0.0237485	0.0573299	0.2111	0.331122	0.722622	0.0130245	0.391895	0.0625896	0.391895	0.238811	0.0503294	0.391895	0.187335	0.0597733	0.391895	0.0548501	0.0393943	0.0487143	0.180425	0.0391247	0.0114619	0.431301	0.0151924	0.0323731	0.0350077	0.0237843	0.391895	0.391895	0.391895	0.391895	0.391895	0.0306991	0.391895	0.0249345	0.0196988	0.128985	0.153789	0.21194	0.0508375	0.00389699	0.391895	0.0223285	0.391895
	38-301	1	34	0.412165	0.144888	0.46895	0.017626	0.0425499	0.156677	0.391726	0.957131	0.060288	0.290862	0.0567687	0.290862	0.177244	0.0373541	0.290862	0.139039	0.0443634	0.290862	0.0572183	0.0292382	0.0361554	0.13391	0.0707521	0.00673196	0.5723	0.0112757	0.0244242	0.0259825	0.0643633	0.290862	0.290862	0.290862	0.290862	0.290862	0.0227847	0.290862	0.0185062	0.102212	0.0957314	0.0852355	0.309499	0.281801	0.00289232	0.290862	0.0210508	0.290862
	40-301	1	37	0.670557	0.127043	0.518635	0.0215199	0.0368143	0.135558	0.288317	0.593317	0.0279453	0.251654	0.0849292	0.251654	0.153352	0.0490923	0.251654	0.120297	0.0383833	0.307258	0.136367	0.0578305	0.0312818	0.11586	0.0698935	0.0354587	0.432383	0.0199806	0.0588816	0.0224801	0.015273	0.251654	0.251654	0.251654	0.962182	0.251654	0.0469976	0.251654	0.0160116	0.190111	0.0828271	0.201802	0.215736	0.315861	0.0121373	0.251654	0.0143382	0.251654
	41-301	1	33	0.318768	0.158789	0.495094	0.0193171	0.0466323	0.171709	0.226597	0.271075	0.017228	0.318768	0.0509105	0.318768	0.194249	0.0506179	0.318768	0.152379	0.0610225	0.318768	0.0446152	0.0320434	0.0396243	0.146758	0.0483905	0.0413824	0.371169	0.0123575	0.0263323	0.0284754	0.0337301	0.318768	0.318768	0.318768	0.694469	0.318768	0.0558254	0.318768	0.0202818	0.285734	0.104916	0.114506	0.184625	0.267475	0.013557	0.318768	0.0885616	0.318768
	42-301	1	30	0.569516	0.283695	0.529503	0.0345122	0.083314	0.306779	0.350224	0.938308	0.0411411	0.569516	0.0909575	0.569516	0.347049	0.0731405	0.569516	0.272242	0.0868649	0.569516	0.0797102	0.0572493	0.0707935	0.262201	0.00903136	0.00808485	0.898011	0.0220782	0.0470458	0.0508746	0.071468	0.569516	0.569516	0.569516	0.569516	0.569516	0.0446131	0.569516	0.0362358	0.022193	0.187445	0.334849	0.385489	0.0993198	0.00566324	0.569516	0.0689982	0.569516
	H10-301	1	33	0.305229	0.152044	0.144399	0.0184966	0.0446516	0.164416	0.309593	0.719445	0.0187465	0.305229	0.0487481	0.305229	0.185999	0.0391992	0.305229	0.145907	0.0465547	0.305229	0.0427202	0.0306824	0.0379413	0.140525	0.0211986	0.0182529	0.557621	0.0118327	0.0645851	0.0272659	0.0185245	0.305229	0.305229	0.305229	0.305229	0.305229	0.0239101	0.305229	0.0194203	0.0793552	0.10046	0.12857	0.249809	0.0990022	0.00303518	0.305229	0.0173906	0.305229
	H10-302	1	28	0.427514	0.212959	0.271241	0.025907	0.0625406	0.230287	0.268356	0.720019	0.0258405	0.427514	0.0682783	0.427514	0.260516	0.0549038	0.427514	0.204362	0.0652061	0.427514	0.0933664	0.0429749	0.0531419	0.196824	0.0501156	0.0335594	0.231558	0.0165733	0.0625194	0.0381896	0.0259461	0.427514	0.427514	0.427514	0.427514	0.427514	0.0334893	0.427514	0.0272008	0.109193	0.140708	0.0920487	0.329133	0.161704	0.00839309	0.427514	0.0243579	0.427514
	H13-301	1	34	0.348999	0.173848	0.328654	0.0554992	0.0510548	0.187994	0.387934	0.732947	0.0413526	0.348999	0.199832	0.348999	0.212671	0.0448205	0.348999	0.16683	0.0532308	1.37532	0.0905064	0.0394637	0.0433822	0.160677	0.0662613	0.0226665	0.413048	0.0135295	0.100795	0.0311759	0.021181	0.348999	0.348999	0.348999	1.61964	0.348999	0.0273389	0.348999	0.0222053	0.0586024	0.114866	0.283259	0.358186	0.129011	0.00347043	0.348999	0.0198845	0.348999
	H17-301	1	32	0.569256	0.283565	0.269306	0.0344964	0.0832759	0.306639	0.406195	1.38892	0.0250924	0.569256	0.090916	0.569256	0.34689	0.149776	0.569256	0.272118	0.0868251	0.569256	0.0798227	0.0572231	0.0707611	0.262081	0.0295048	0.019402	1.2761	0.0220681	0.0470243	0.0508513	0.0345485	0.569256	0.569256	0.569256	0.569256	0.569256	0.0445927	0.569256	0.0362192	0.117679	0.187359	0.31232	0.363936	0.105587	0.00566065	0.569256	0.0588214	0.569256
	H18-301	1	36	0.47985	0.500639	0.227009	0.0290785	0.0701968	0.258479	0.87799	1.20348	0.0335854	0.47985	0.137723	0.47985	0.292408	0.106768	0.47985	0.22938	0.0731886	0.47985	0.0671604	0.0482358	0.0596475	0.220919	0.0638643	0.00815875	2.37379	0.0186021	0.0396388	0.0428647	0.0291224	0.47985	0.47985	0.47985	0.512876	0.47985	0.0375891	1.08622	0.0305307	0.128317	0.157933	0.797478	0.262548	0.109774	0.00477161	0.47985	0.0273397	0.47985
	H33-301	1	31	0.325255	0.16202	0.153873	0.0197102	0.0475812	0.175204	0.242584	0.768592	0.0173465	0.325255	0.0519465	0.325255	0.198202	0.0417711	0.325255	0.15548	0.0496092	0.325255	0.16461	0.0330182	0.0404307	0.149745	0.0325021	0.0166556	0.774697	0.012609	0.0268682	0.0290548	0.0197399	0.325255	0.325255	0.325255	0.325255	0.325255	0.0254789	0.325255	0.0206945	0.0493107	0.107051	0.271962	0.237462	0.0998949	0.00366299	0.325255	0.0760233	0.325255
	H34-301	1	38	0.27642	0.137694	0.13077	0.0167508	0.0404373	0.148898	0.494368	0.911268	0.0418148	0.27642	0.0441471	0.27642	0.168444	0.0354994	0.27642	0.132135	0.0421607	0.335384	0.0414018	0.0277865	0.0343603	0.340946	0.0320449	0.0184606	1.17868	0.0107159	0.0763142	0.0246925	0.0167761	0.27642	0.27642	0.27642	0.27642	0.27642	0.0377616	0.27642	0.0175874	0.10627	0.0909783	0.257515	0.166746	0.0479247	0.00274871	0.27642	0.0157492	0.27642
	H36-301	1	33	0.615001	0.161341	0.153228	0.0196275	0.0473818	0.174469	0.298641	0.954576	0.0399511	0.323892	0.0564692	0.323892	0.197371	0.041596	0.323892	0.179979	0.0494012	0.323892	0.0453323	0.0325584	0.0402612	0.149117	0.0750003	0.0138984	0.714232	0.0125562	0.134385	0.028933	0.0196572	0.323892	0.323892	0.323892	0.323892	0.323892	0.0253721	0.323892	0.0206078	0.11935	0.106603	0.0449728	0.219752	0.0827791	0.00322076	0.323892	0.0397991	0.323892
	H37-301	1	27	0.328839	0.163806	0.155568	0.0199274	0.0481055	0.177134	0.447822	0.901052	0.0361472	0.328839	0.0631854	0.328839	0.264622	0.0422314	0.328839	0.157193	0.0501558	0.328839	0.0460247	0.0330558	0.0408762	0.224871	0.0653377	0.0220665	0.628703	0.0154962	0.0426509	0.029375	0.028816	0.328839	0.328839	0.328839	0.328839	0.328839	0.0257596	0.328839	0.0209226	0.128852	0.108231	0.318182	0.209185	0.25368	0.00326996	0.328839	0.0502676	0.370353
	H38-301	1	32	0.243568	0.121329	0.115228	0.01476	0.0356313	0.131202	0.289816	0.848648	0.0445699	0.243568	0.0389002	0.243568	0.157551	0.0348945	0.61369	0.116431	0.0371499	0.243568	0.03409	0.0244841	0.0302766	0.226258	0.0585049	0.0739673	0.739895	0.00944228	0.129655	0.0217578	0.0147823	0.243568	0.243568	0.243568	0.243568	0.243568	0.0190799	0.243568	0.0154971	0.184121	0.0801655	0.131319	0.198581	0.0895994	0.00242203	0.243568	0.0371876	0.243568
	H39-301	1	27	0.363536	0.181089	0.171983	0.02203	0.0531813	0.195824	0.26589	0.933539	0.0370293	0.363536	0.0580604	0.363536	0.221529	0.0466873	0.363536	0.1743	0.0554479	0.363536	0.0508809	0.0365436	0.0451892	0.167369	0.053989	0.0324736	0.948264	0.014093	0.0686238	0.0324744	0.0296826	0.363536	0.363536	0.363536	0.363536	0.363536	0.0668254	0.363536	0.0231302	0.0679024	0.119651	0.125145	0.265132	0.0933683	0.00361498	0.363536	0.0207127	0.363536
Control Group	K38	2	14	0.343551	0.0752843	0.237366	0.00915853	0.0221091	0.0814102	0.182058	0.358931	0.0355948	0.151133	0.0241375	0.33225	0.0920966	0.0320203	0.185396	0.0722451	0.0318418	0.151133	0.11535	0.0151923	0.0187865	0.159234	0.0773993	0.0201297	0.291693	0.00585891	0.0572019	0.0135006	0.0110656	0.151133	0.151133	0.151133	0.499979	0.151133	0.011839	0.151133	0.00961591	0.0719654	0.0497424	0.0601559	0.109614	0.168734	0.00225543	0.151133	0.036633	0.151133
	K39	2	8	0.664935	0.109549	0.337574	0.0133269	0.0321718	0.118463	0.184435	0.500369	0.0951479	0.21992	0.0678273	0.21992	0.134013	0.0282433	0.21992	0.230911	0.053641	0.21992	0.0550142	0.0221069	0.027337	0.101249	0.0816967	0.0136393	0.333789	0.00852553	0.0812929	0.0196453	0.0378051	0.21992	0.21992	0.21992	0.21992	0.21992	0.0172274	0.21992	0.0139925	0.154367	0.0723822	0.0509224	0.144457	0.230344	0.0070565	0.21992	0.0394764	0.21992
	K40	1	6	0.222151	0.110661	0.105096	0.0134622	0.0324983	0.119665	0.19693	0.427549	0.0287129	0.222151	0.0354798	0.222151	0.135373	0.0285299	0.222151	0.106193	0.0338834	0.222151	0.0561656	0.0223312	0.0276144	0.102277	0.0286407	0.0180969	0.0988713	0.00861204	0.0682728	0.0198446	0.0167046	0.222151	0.222151	0.222151	0.222151	0.222151	0.0177129	0.222151	0.0141345	0.0874174	0.0731167	0.030846	0.161822	0.120829	0.00220906	0.222151	0.0241958	0.222151
	K41	2	16	0.3019	0.150386	0.17824	0.0182949	0.0441646	0.162623	0.36819	1.0304	0.010514	0.3019	0.0482164	0.3019	0.18397	0.0387716	0.3019	0.144315	0.0460469	0.3019	0.0476562	0.0303478	0.0375275	0.138992	0.112328	0.066484	0.221671	0.0117036	0.0263534	0.0757071	0.0359283	0.3019	0.3019	0.344801	0.808388	0.3019	0.0642234	0.3019	0.0192085	0.160523	0.0993643	0.154007	0.298864	0.242432	0.00760078	0.3019	0.0872706	0.3019
	K42	2	11	0.835336	0.158828	0.0992933	0.0127189	0.0307039	0.113058	0.278521	0.644282	0.0146929	0.209885	0.0335208	0.209885	0.127899	0.0269546	0.209885	0.10033	0.0320125	0.5965	0.04626	0.0210982	0.0260897	0.116707	0.0677626	0.0411623	0.367352	0.00813653	0.0377318	0.0187489	0.0315458	0.209885	0.209885	0.209885	0.209885	0.209885	0.0450367	0.209885	0.0133541	0.152813	0.0690796	0.130998	0.187962	0.103914	0.0094897	0.209885	0.016826	0.209885
	K43	2	10	0.478535	0.148244	0.140789	0.0180343	0.0435355	0.160307	0.51145	0.79818	0.0615541	0.297599	0.0475296	0.297599	0.181349	0.0607748	0.297599	0.14226	0.045391	0.297599	0.0416524	0.0299155	0.036993	0.2194	0.0579593	0.0289995	1.36459	0.0115369	0.153065	0.0265844	0.10166	0.297599	0.297599	0.297599	0.297599	0.297599	0.0391086	0.297599	0.0189349	0.087786	0.097949	0.403215	0.179247	0.189614	0.00295931	0.297599	0.0169559	0.297599
	K44	2	14	0.377094	0.187843	0.178397	0.0228516	0.0551647	0.203128	0.349999	0.900709	0.0305198	0.377094	0.0602257	0.377094	0.229791	0.0484285	0.377094	0.18026	0.0575158	0.377094	0.0527785	0.0379065	0.0468745	0.173611	0.0374043	0.00285439	0.556751	0.0146186	0.0311504	0.0336856	0.022886	0.377094	0.377094	0.377094	0.377094	0.377094	0.0295397	0.761947	0.0239928	0.0375916	0.124113	0.161609	0.239192	0.147826	0.0092155	0.377094	0.0214851	0.377094
	K45	1	9	0.550589	0.274267	0.934398	0.0333652	0.0805451	0.296584	0.859271	1.31629	0.0445477	0.550589	0.146032	0.550589	0.335515	0.0707097	0.550589	0.263195	0.083978	0.550589	0.134064	0.0553467	0.154449	0.253487	0.0541101	0.0261816	1.77302	0.0213444	0.0495357	0.0491838	0.0334156	0.550589	0.550589	0.550589	0.550589	0.550589	0.0431304	0.550589	0.0350315	0.104278	0.181216	0.549094	0.313436	0.206227	0.00547503	0.550589	0.0313701	0.550589
	K46	1	9	0.19029	0.0947898	0.0900232	0.0115314	0.0278374	0.102503	0.188601	0.429006	0.0244668	0.19029	0.0303913	0.19029	0.115958	0.0244381	0.19029	0.0909632	0.0290238	0.19029	0.134	0.0191285	0.0236539	0.0876081	0.0368305	0.0178346	0.300287	0.0106987	0.0565165	0.0169985	0.020147	0.19029	0.19029	0.19029	0.19029	0.19029	0.0149064	0.19029	0.0121073	0.193068	0.0626303	0.0264221	0.135347	0.0552142	0.00957181	0.19029	0.0128082	0.19029
	K47	1	16	0.683606	0.340527	0.323403	0.041426	0.100004	0.368235	0.553371	1.88081	0.0141688	0.683606	0.109179	0.683606	0.416572	0.0877926	0.683606	0.32678	0.104266	0.683606	0.0956784	0.0687179	0.0849754	0.314727	0.00985657	0.0268493	1.47295	0.0265011	0.0564704	0.0610661	0.0414885	0.683606	0.683606	0.683606	0.683606	0.683606	0.0535503	0.683606	0.0434948	0.0184838	0.224996	0.361472	0.404674	0.0229647	0.00679775	0.683606	0.0389489	0.683606
	K48	2	8	0.45465	0.226476	0.215088	0.0275514	0.0665104	0.244905	0.45223	1.33233	0.021461	0.45465	0.0726123	0.45465	0.277052	0.0583888	0.45465	0.217334	0.0693451	0.45465	0.064301	0.0457027	0.0565151	0.209317	0.048956	0.0427177	0.883572	0.0176252	0.0375571	0.0406136	0.027593	0.45465	0.45465	0.45465	0.45465	0.45465	0.0356151	0.45465	0.0289274	0.0853066	0.149639	0.263234	0.325604	0.0275927	0.00452102	0.45465	0.025904	0.45465
	K50	1	14	0.592259	0.295024	0.280188	0.0358904	0.0866411	0.31903	0.351041	1.10399	0.0272992	0.592259	0.0945899	0.592259	0.360908	0.0760613	0.592259	0.283114	0.0903337	0.592259	0.0828934	0.0595355	0.0736205	0.272672	0.047031	0.0186236	0.894881	0.0229599	0.0489245	0.0529062	0.0359446	0.592259	0.592259	0.592259	0.592259	0.592259	0.0463947	0.592259	0.0376828	0.0294642	0.194931	0.0894522	0.308834	0.056839	0.0058894	0.592259	0.0337443	0.592259
	K51	1	8	0.454866	0.226584	0.21519	0.0275645	0.0665419	0.245021	0.394481	0.741237	0.00942777	0.454866	0.0726467	0.454866	0.277184	0.0584164	0.454866	0.217437	0.0693779	0.454866	0.0636636	0.0457243	0.0565419	0.209417	0.0173609	0.00893462	0.811387	0.0176336	0.0650704	0.0406329	0.0276061	0.454866	0.454866	0.454866	0.454866	0.454866	0.0356319	0.454866	0.0289411	0.0216401	0.14971	0.137315	0.38581	0.0434124	0.00452316	0.454866	0.0259163	0.454866
	K52	1	5	0.679032	0.338248	0.35574	0.0411488	0.099335	0.365772	0.626349	1.67101	0.0140739	0.679032	0.108448	0.679032	0.413785	0.0872051	0.679032	0.371391	0.103569	0.679032	0.0950382	0.0682581	0.0844068	0.312621	0.00809011	0.0220593	1.39248	0.0263238	0.163748	0.0606575	0.0872358	0.679032	0.679032	0.679032	0.679032	0.679032	0.053192	0.679032	0.0432038	0.0303188	0.22349	0.250134	0.335228	0.0228111	0.00675227	0.679032	0.0386883	0.679032
	K54	1	11	0.543225	0.101507	0.0964025	0.0123486	0.02981	0.109767	0.106086	0.338483	0.0303116	0.203775	0.0325449	0.367124	0.124175	0.028032	0.203775	0.0974092	0.0310805	0.203775	0.0285206	0.020484	0.0253301	0.0938163	0.0574751	0.0276417	0.254538	0.00789965	0.0287498	0.0226027	0.0698726	0.203775	0.203775	0.203775	0.203775	0.203775	0.0159627	0.203775	0.0129653	0.164843	0.0670685	0.0399411	0.120259	0.16295	0.00818738	0.203775	0.0430397	0.203775
	K55	1	8	0.429283	0.21384	0.203087	0.0260142	0.0627994	0.23124	0.417045	0.809476	0.0406433	0.429283	0.156269	0.429283	0.261594	0.055131	0.429283	0.205208	0.065476	0.429283	0.060083	0.0431527	0.0533619	0.197639	0.043414	0.0178834	0.928534	0.0166418	0.0354616	0.0383476	0.0631938	0.429283	0.429283	0.429283	0.429283	0.429283	0.0336279	0.429283	0.0273134	0.0128641	0.14129	0.141837	0.359247	0.0823524	0.00426877	0.429283	0.0244587	0.429283
	K56	1	5	0.498287	0.248213	0.235732	0.0301958	0.072894	0.26841	0.443192	0.760978	0.0520746	0.498287	0.182326	1.06259	0.303644	0.0639929	0.498287	0.267531	0.0760007	0.498287	0.0706543	0.0500892	0.0619394	0.229408	0.0624894	0.0245714	0.951971	0.0325229	0.0747337	0.0445117	0.0302413	0.498287	0.498287	0.498287	0.498287	0.498287	0.0390334	0.498287	0.0317038	0.232793	0.164001	0.26475	0.386826	0.445913	0.0127328	0.498287	0.0283902	0.498287
	K58	2	12	0.55761	0.277764	0.263796	0.0337907	0.0815722	0.741028	0.98135	2.25045	0.0351779	0.55761	0.0890559	0.690699	0.339793	0.0747063	0.55761	0.266551	0.0850488	0.55761	0.15602	0.0560524	0.0693134	0.256719	0.0478687	0.00605748	2.42234	0.0216166	0.0460622	0.0710322	0.0338416	0.55761	0.55761	0.55761	0.55761	0.55761	0.0436804	0.55761	0.0354782	0.0319919	0.183526	0.339707	0.41649	0.30851	0.00554484	0.55761	0.0844365	0.55761
	K59	1	9	0.937972	0.467235	0.443739	0.0568403	0.137215	0.505254	0.595315	1.36932	0.0194409	0.937972	0.149804	0.937972	0.571577	0.12046	0.937972	0.448373	0.143063	0.937972	0.13128	0.0942875	0.116594	0.431835	0.0673972	0.0492891	1.56433	0.036362	0.0774827	0.0837885	0.0569261	0.937972	0.937972	0.937972	0.937972	0.937972	0.0734761	0.937972	0.059679	0.18799	0.308715	0.340103	0.430568	0.063856	0.00932715	0.937972	0.0534416	0.937972
	K60	2	5	0.308686	0.153767	0.146034	0.0187061	0.0451574	0.166279	0.407141	0.938023	0.0147964	0.308686	0.0493004	0.308686	0.188106	0.0396432	0.308686	0.147559	0.0470821	0.308686	0.074088	0.03103	0.0383711	0.142117	0.0605959	0.0212681	0.676784	0.0119667	0.0627605	0.0275748	0.0187344	0.308686	0.308686	0.308686	0.308686	0.308686	0.024181	0.308686	0.0196403	0.221482	0.101598	0.363504	0.116521	0.173848	0.00306956	0.308686	0.103777	0.308686
	K61	2	3	0.24435	0.121719	0.115598	0.0148074	0.0357458	0.131623	0.18182	0.386284	0.0193988	0.24435	0.0390252	0.24435	0.148901	0.0313809	0.24435	0.116805	0.0372693	0.24435	0.0401167	0.0245628	0.0303739	0.112497	0.0561174	0.0117366	0.483543	0.00947263	0.0333746	0.0218277	0.0279712	0.24435	0.24435	0.24435	0.33001	0.24435	0.0191412	0.24435	0.0155469	0.184783	0.0804231	0.116958	0.142193	0.088883	0.0127676	0.24435	0.0399123	0.24435
	K89	1	32	0.432957	0.0754329	0.0881055	0.0091766	0.0221527	0.0815709	0.123903	0.184369	0.0209148	0.151431	0.0241851	0.151431	0.0922784	0.0194477	0.151431	0.0723877	0.0230969	0.151431	0.0550356	0.0152223	0.0188236	0.0697178	0.0393203	0.0122575	0.247904	0.0160757	0.0252847	0.0135273	0.00919045	0.151431	0.151431	0.151431	0.151431	0.151431	0.029075	0.151431	0.024133	0.134407	0.0498406	0.0937574	0.0792307	0.0819515	0.0112679	0.15716	0.00862789	0.151431
	K91	1	25	0.616315	0.307007	0.291569	0.0373482	0.0901602	0.331988	0.247254	1.06951	0.0206513	0.616315	0.0984318	0.616315	0.375567	0.0791507	0.616315	0.294613	0.0940028	0.616315	0.156638	0.0619537	0.0766108	0.283747	0.0210248	0.00726947	0.927538	0.0238924	0.0509117	0.0550551	0.0838965	0.616315	0.616315	0.616315	0.616315	0.616315	0.0482791	1.12609	0.0392134	0.0448635	0.202848	0.0855763	0.346088	0.0523459	0.00612861	0.616315	0.0351149	0.616315
	K94	1	23	0.253055	0.126055	0.119716	0.0153349	0.0370191	0.136312	0.200398	0.510695	0.0308411	0.253055	0.0404154	0.253055	0.154205	0.0363538	0.253055	0.120966	0.0385969	0.253055	0.224325	0.0254377	0.0314558	0.116504	0.0527888	0.00958997	0.583138	0.00981006	0.020904	0.0226052	0.015358	0.536839	0.253055	0.253055	0.253055	0.253055	0.019823	0.253055	0.0161007	0.121988	0.083288	0.151085	0.154959	0.096253	0.00340866	0.253055	0.0528951	0.253055
	K96	1	33	0.403531	0.201012	0.190904	0.0244536	0.0590322	0.217368	0.21683	0.752215	0.00836378	0.403531	0.064448	0.403531	0.245902	0.0518237	0.403531	0.192897	0.0615481	0.403531	0.157004	0.040564	0.0501607	0.185782	0.0241367	0.0136932	0.328966	0.0156435	0.0333343	0.0360472	0.0244905	0.403531	0.403531	0.403531	0.403531	0.403531	0.0316106	0.403531	0.0256749	0.132534	0.132814	0.0560309	0.224336	0.10422	0.00401269	0.403531	0.0282186	0.403531
	K97	1	23	0.225501	0.112329	0.388248	0.0136652	0.0329883	0.12147	0.168087	0.428116	0.0219384	0.225501	0.0360148	0.225501	0.137414	0.0289601	0.225501	0.107795	0.0343943	0.225501	0.245228	0.0226679	0.0280308	0.103819	0.0641113	0.0136254	0.302345	0.00874189	0.0487092	0.0201439	0.0136858	0.225501	0.225501	0.225501	0.225501	0.225501	0.0176646	0.225501	0.0143476	0.156798	0.0742192	0.0313111	0.134129	0.192432	0.0032041	0.225501	0.026844	0.225501
	K98	2	34	0.260451	0.129739	0.123215	0.0157831	0.0381012	0.140296	0.204402	0.494299	0.00631056	0.260451	0.0415967	0.260451	0.158712	0.0334486	0.260451	0.124502	0.0397251	0.260451	0.183049	0.0261813	0.0323753	0.11991	0.0228712	0.0303098	0.277958	0.0100968	0.021515	0.023266	0.02253	0.260451	0.260451	0.260451	0.260451	0.260451	0.0204025	0.260451	0.0165714	0.249845	0.0857224	0.0846286	0.185866	0.10877	0.00879231	0.260451	0.0279857	0.260451
	K100	2	23	0.410588	0.204527	0.194242	0.0248813	0.0600645	0.22117	0.403643	1.89487	0.023109	0.410588	0.065575	0.410588	0.250202	0.05273	0.410588	0.196271	0.0626244	0.410588	0.0950911	0.0412734	0.0510379	0.189031	0.0731563	0.0249258	1.07915	0.0159171	0.0339172	0.0366775	0.0980262	0.410588	0.410588	0.410588	0.410588	0.410588	0.0321634	0.410588	0.0261239	0.0797978	0.135137	0.0609932	0.288777	0.203995	0.00408286	0.410588	0.0516066	0.410588
	K101	1	33	0.418055	0.208247	0.197775	0.0253337	0.0611568	0.225192	0.255709	0.528082	0.00893679	0.418055	0.0667676	0.418055	0.254752	0.0536889	0.418055	0.19984	0.0637633	0.418055	0.199568	0.042024	0.0519661	0.192469	0.0330074	0.028507	0.156498	0.0162065	0.0345341	0.0373446	0.100847	0.418055	0.418055	0.418055	0.418055	0.418055	0.0327483	0.418055	0.0265989	0.118724	0.137594	0.0580475	0.281304	0.0876157	0.0118334	0.418055	0.0238189	0.418055
	K103	2	30	0.236158	0.117638	0.111722	0.014311	0.0345473	0.12721	0.319002	0.532177	0.0360447	0.236158	0.0377168	0.236158	0.143909	0.0303287	0.236158	0.251403	0.0360197	0.236158	0.231071	0.0237392	0.0293555	0.108725	0.0335003	0.0387118	0.603437	0.00915503	0.067445	0.0210958	0.0328754	0.236158	0.236158	0.236158	0.613373	0.236158	0.0184994	0.236158	0.0150257	0.120856	0.0777267	0.0424195	0.175581	0.111124	0.00234834	0.236158	0.0436805	0.236158
	K104	2	32	0.242613	0.120853	0.135604	0.0147021	0.0354916	0.130687	0.130172	0.314447	0.0432047	0.242613	0.0387477	0.242613	0.147842	0.0311577	0.242613	0.115975	0.0370042	0.300885	0.173952	0.0407835	0.0301579	0.111697	0.0325267	0.0167321	0.326549	0.00940526	0.0339488	0.0216724	0.0147243	0.69248	0.242613	0.242613	0.242613	0.242613	0.0190051	0.242613	0.0154364	0.0884267	0.0798512	0.0628835	0.143524	0.107724	0.00241253	0.242613	0.0408706	0.242613
	K105	2	49	0.207587	0.103406	0.0982062	0.0125796	0.0303678	0.11182	0.506251	0.316408	0.0204689	0.207587	0.0331538	0.207587	0.126499	0.0266595	0.297541	0.0992317	0.031662	0.21942	0.0795973	0.0208672	0.0258041	0.0955716	0.0735438	0.0327347	0.728466	0.00804745	0.0313705	0.0185437	0.0171516	0.207587	0.207587	0.207587	0.618157	0.207587	0.0162614	0.207587	0.01745	0.249339	0.0683233	0.164112	0.166716	0.151523	0.0110267	0.207587	0.0472763	0.207587
	K106	2	30	0.325453	0.162119	0.153966	0.0197222	0.0476102	0.17531	0.110697	0.546902	0.00674549	0.325453	0.0519781	0.325453	0.198323	0.0417965	0.325453	0.155574	0.0496393	0.325453	0.0455508	0.0498646	0.0404553	0.149836	0.0154223	0.0127452	0.328857	0.0126167	0.0303526	0.0290725	0.0197519	0.325453	0.325453	0.325453	0.325453	0.325453	0.0399854	0.325453	0.0207071	0.04384	0.107116	0.0451896	0.190664	0.0358029	0.00323629	0.325453	0.0185429	0.325453
	K107	2	50	0.498763	0.131168	0.124572	0.0201548	0.0477668	0.141841	0.124726	0.459422	0.0183256	0.263319	0.0420547	0.265066	0.16046	0.0338169	0.263319	0.125873	0.0401624	0.263319	0.0368544	0.0264695	0.0327317	0.126916	0.0689671	0.0125734	0.317789	0.0110537	0.0586835	0.0235221	0.015981	0.263319	0.263319	0.263319	0.263319	0.263319	0.0999242	0.263319	0.0167538	0.16416	0.0866662	0.149766	0.297579	0.253716	0.00502707	0.263319	0.0608793	0.263319
	K109	2	31	1	1	1	1	1	1	1	1	1	1	1	1	1	1	1	1	1	1	1	1	1	1	1	1	1	1	1	1	1	1	1	1	1	1	1	1	1	1	1	1	1	1	1	1	1	1
	K110	2	33	0.390049	0.114919	0.227523	0.0139801	0.0337487	0.124269	0.0977149	0.427421	0.0638638	0.230699	0.0368449	0.230699	0.140582	0.0296276	0.230699	0.110279	0.0351871	0.230699	0.0348914	0.03875	0.0286769	0.106212	0.0781277	0.0111734	0.171131	0.0089434	0.0954328	0.0206082	0.0140012	0.230699	0.230699	0.230699	1.4551	0.230699	0.0213149	0.230699	0.0146783	0.0832279	0.0759299	0.0850548	0.244857	0.12122	0.00229406	0.230699	0.11273	0.230699
	K90	1	24	0.342164	0.170443	0.161872	0.0207349	0.0500549	0.184312	0.1904	1.15465	0.0236612	0.342164	0.0546471	0.342164	0.208506	0.0439427	0.342164	0.163563	0.0521883	0.342164	0.0478898	0.0343953	0.0425326	0.15753	0.0346147	0.00721688	0.246969	0.0132645	0.028265	0.0305653	0.056624	0.342164	0.342164	0.342164	0.342164	0.342164	0.0268035	0.342164	0.0217704	0.0560331	0.112617	0.0559682	0.366248	0.0433611	0.00340247	0.342164	0.101019	0.342164
SPERM-RNA	SPERM-RNA	2	42	1.5074	0.238695	0.226692	0.0290378	0.0700986	0.258117	0.302243	0.957479	0.0453651	0.479179	0.0765297	0.479179	0.291999	0.0615388	0.479179	0.229059	0.0730862	0.479179	0.143509	0.0481683	0.0595641	0.22061	0.0510225	0.0152951	0.506221	0.0185761	0.0395833	0.0428048	0.0290816	0.479179	0.479179	0.479179	1.12054	0.479179	0.0375365	0.479179	0.030488	0.108163	0.157712	0.191748	0.604143	0.0978976	0.0118988	0.479179	0.111588	0.479179
ref hasta	K109	2	31	1	1	1	1	1	1	1	1	1	1	1	1	1	1	1	1	1	1	1	1	1	1	1	1	1	1	1	1	1	1	1	1	1	1	1	1	1	1	1	1	1	1	1	1	1	1
[truncated: 240 more columns]

## Sheet: Feuil2
Supplementary Table 1c Six miRNA Ct level and normalized -raw data	A heritable profile of miRNAs in autistic patients and mouse models.
	Yusuf Özkul, Serpil Taheri, Kezban Korkmaz Bayramov, Elif Funda Şener, Ecmel Mehmetbeyoğlu, Didem Behice Öztop, Fatma Aybuğa, Esra Tufan, Ruslan Bayramov, Nazan Dolu, Gökmen Zararsız, Leila Kianmehr, Feyzullah Beyaz, Züleyha Doğanyiğit, François Cuzin, and Minoo Rassoulzadegan

## Sheet: Feuil3
		Gender	Age	miR-3613-3p	miR-150-5p	miR-126	miR-361	miR-499	miR-19a-3p		miR-19b-3p
Patient Group	14-101	1	5	0.0640602	2.20437	0.103781	0.103781	0.103781	0.17189		0.0518179
	14-102	1	3	0.0518351	1.70564	0.0253037	0.0253037	0.0253037	0.182515		0.0827111
	15-101	2	9	0.0270354	0.907872	0.00557164	0.00557164	0.00557164	0.088683		0.0414334
	15-102	2	9	0.022238	0.606886	0.00497597	0.00497597	0.00497597	0.160681		0.0708669
	16-101	1	9	0.0259251	2.58633	0.0162757	0.0162757	0.0162757	0.195744		0.102217
	16-102	2	9	0.0737367	2.11726	0.0100643	0.0100643	0.0100643	0.351603		0.154567
	16-103	2	5	0.022256	0.627425	0.00352716	0.00352716	0.00352716	0.100524		0.040956
	17-101	1	8	0.157164	4.13456	0.00845692	0.00845692	0.00845692	0.193727		0.0634472
	17-102	1	12	0.0143659	0.639211	0.0176808	0.0176808	0.0176808	0.147579		0.0584753
	18-101	2	6	0.0540663	1.37405	0.0410899	0.0410899	0.0410899	0.171538		0.0697258
	19-101	2	5	0.0202457	0.417089	0.00673725	0.00673725	0.00673725	0.220048		0.0708417
	20-101	2	2	0.189204	4.60698	0.0257934	0.0257934	0.0257934	0.0743006		0.04333
	21-101	2	12	0.00628218	0.115443	0.0204213	0.0204213	0.0204213	0.127183		0.0800107
	22-101	1	11	0.0684181	2.13878	0.0128792	0.0128792	0.0128792	0.150465		0.0446395
	24-101	2	4	0.0496596	1.98696	0.0110089	0.0110089	0.0110089	0.145189		0.0658218
	25-101	2	7	0.0633522	1.65826	0.00878297	0.00878297	0.00878297	0.123593		0.0727462
	26-101	1	3	0.0308098	1.22932	0.00785318	0.00785318	0.00785318	0.233686		0.113259
	27-101	2	7	0.0684967	2.38893	0.00531768	0.00531768	0.00531768	0.0920413		0.040898
	28-101	1	13	0.0450658	2.16743	0.016768	0.016768	0.016768	0.259294		0.159958
	29-101	2	6	0.0812305	2.63195	0.0070298	0.0070298	0.0070298	0.173581		0.0915024
	30-101	2	7	0.0876984	1.97088	0.0116145	0.0116145	0.0116145	0.13673		0.0937231
	31-101	1	6	0.0329395	0.933871	0.00765101	0.00765101	0.00765101	0.194974		0.0957624
	32-101	2	3	0.135989	4.34917	0.00567969	0.00567969	0.00567969	0.15371		0.0698958
	34-101	2	5	0.109382	2.40438	0.0217166	0.0217166	0.0217166	0.164446		0.0580448
	35-101	2	9	0.0781753	1.88638	0.0243237	0.0243237	0.0243237	0.0850534		0.0459912
	36-101	1	7	0.0585332	2.08202	0.0113022	0.0113022	0.0113022	0.137187		0.0724714
	37-101	2	10	0.106429	2.8553	0.00691214	0.00691214	0.00691214	0.112818		0.0415077
	38-101	1	9	0.11263	2.69477	0.00640568	0.00640568	0.00640568	0.220978		0.116605
	40-101	2	5	0.0170373	0.605529	0.0259044	0.0259044	0.0259044	0.156763		0.0553005
	41-101	2	5	0.0471441	0.663099	0.00830172	0.00830172	0.00830172	0.130407		0.0602881
	42-101	2	5	0.107935	4.02136	0.00472728	0.00472728	0.00472728	0.204889		0.0995492
	H10-101	2	6	0.0718346	1.93421	0.00350714	0.00350714	0.00350714	0.33767		0.159645
	H10-103	2	3	0.146314	1	0.0616495	0.0616495	0.0616495	0.0784138		0.0335709
	H10-102	2	3	0.226767	4.37973	0.00854276	0.00854276	0.00854276	0.0805018		0.0455332
	H13-101	1	3	0.070171	1.96044	0.00618775	0.00618775	0.00618775	0.152528		0.0696815
	H17-101	2	6	0.00560289	0.210139	0.0135407	0.0135407	0.0135407	0.145134		0.0555948
	H18-101	2	6	0.0338536	0.377185	0.0456289	0.0456289	0.0456289	0.158041		0.0739152
	H33-101	2	3	0.111918	3.02612	0.00561406	0.00561406	0.00561406	0.163678		0.0759594
	H33-102	1	3	0.0378872	0.258945	0.0591283	0.0591283	0.0591283	0.110837		0.0269101
	H34-101	2	9	0.0902928	3.15091	0.00985427	0.00985427	0.00985427	0.261079		0.118621
	H34-102	1	9	0.0664455	3.42082	0.0105223	0.0105223	0.0105223	0.201145		0.0947168
	H36-101	2	9	0.0911191	1.70551	0.0146138	0.0146138	0.0146138	0.412119		0.180171
	H37-101	2	4	0.0407551	1.12603	0.0103606	0.0103606	0.0103606	0.544083		0.198409
	H38-101	2	3	0.0489173	0.936304	0.00862369	0.00862369	0.00862369	0.202634		0.0918868
	H39-101	2	3	0.0215688	0.444925	0.0110861	0.0110861	0.0110861	0.273845		0.111182
Brother Group	17-103	1	16	0.0991618	2.72769	0.00513333	0.00513333	0.00513333	0.306135		0.130269
	17-104	1	14	0.0444561	1.16365	0.00508093	0.00508093	0.00508093	0.300435		0.1088
	18-102	2	11	0.0276469	0.368309	0.00832085	0.00832085	0.00832085	0.100165		0.047557
	18-103	2	4	0.116313	2.69241	0.0263492	0.0263492	0.0263492	0.15574		0.0563917
	19-102	1	20	0.0201946	0.930035	0.0183846	0.0183846	0.0183846	0.0405698		0.0135999
	19-103	2	15	0.131839	4.33194	0.0144305	0.0144305	0.0144305	0.179711		0.0969249
	22-102	1	9	0.0401319	1.30747	0.0120203	0.0120203	0.0120203	0.0865695		0.0867292
	25-102	2	17	0.0210266	0.15073	0.0215706	0.0215706	0.0215706	0.147147		0.0675372
	25-103	1	15	0.0753364	2.35887	0.00384043	0.00384043	0.00384043	0.10348		0.0431202
	25-104	1	10	0.0380549	1.27708	0.0102519	0.0102519	0.0102519	0.26967		0.116485
	26-102	1	8	0.0829491	2.2845	0.0106247	0.0106247	0.0106247	0.225013		0.129044
	27-102		14	0.0832809	2.16591	0.0130466	0.0130466	0.0130466	0.164851		0.0855194
	28-102	1	17	0.0290726	0.967431	0.00242797	0.00242797	0.00242797	0.214567		0.0873084
	28-103	2	15	0.0641885	1.14088	0.0110163	0.0110163	0.0110163	0.155921		0.0647688
	28-104	2	4	0.18644	5.60171	0.0163774	0.0163774	0.0163774	0.236668		0.136423
	29-102	2	10	0.187907	6.01827	0.0104512	0.0104512	0.0104512	0.137466		0.0488351
	30-102	2	6	0.0719754	1.60801	0.00348697	0.00348697	0.00348697	0.134979		0.0544708
	31-102	1	13	0.0935974	2.23745	0.012072	0.012072	0.012072	0.127607		0.0550002
	31-103	2	7	0.0784673	1.91775	0.00879441	0.00879441	0.00879441	0.151269		0.0768565
	31-104	2	7	0.0169667	0.463088	0.00860106	0.00860106	0.00860106	0.132692		0.0473973
	34-102	1	19	0.0468074	1.17339	0.01719	0.01719	0.01719	0.113235		0.0557843
	34-103	2	14	0.0236166	1.09579	0.0106417	0.0106417	0.0106417	0.24903		0.121793
	35-102	1	7	0.0206076	0.672953	0.0188749	0.0188749	0.0188749	0.132665		0.0858589
	36-102	2	3	0.0215405	0.556816	0.029047	0.029047	0.029047	0.253316		0.125704
	37-102	1	9	0.0174006	0.442359	0.0181552	0.0181552	0.0181552	0.126776		0.0488125
	37-103	1	7	0.0216939	0.78222	0.00232422	0.00232422	0.00232422	0.199302		0.0989575
	37-104	1	5	0.087426	2.26027	0.0360961	0.0360961	0.0360961	0.44586		0.147629
	37-105	2	1	0.0588006	1.46306	0.0126059	0.0126059	0.0126059	0.214382		0.0856482
	42-102	1	10	0.0381808	0.875425	0.00901873	0.00901873	0.00901873	0.124077		0.0800927
	H13-102	2	14	0.0484054	1.19641	0.00774369	0.00774369	0.00774369	0.159958		0.0976476
	H13-103	2	18	0.0607812	1.11471	0.00516054	0.00516054	0.00516054	0.197296		0.0667522
	H18-102	2	9	0.03609	2.0779	0.0138229	0.0138229	0.0138229	0.182838		0.0816227
	H36-102	2	17	0.0487706	1.2876	0.0047208	0.0047208	0.0047208	0.247824		0.1051
Father Group	14-201	2	32	0.0106779	0.337097	0.0402779	0.0402779	0.0402779	0.220866		0.112565
	15-201	2	33	0.0356713	0.476298	0.00764364	0.00764364	0.00764364	0.197379		0.112437
	16-201	2	38	0.121007	1.41541	0.00977993	0.00977993	0.00977993	0.146397		0.0588095
	17-201	2	31	0.0812018	1.29889	0.0130404	0.0130404	0.0130404	0.0707393		0.0339401
	18-201	2	41	0.0400783	1.13949	0.0107897	0.0107897	0.0107897	0.147411		0.0661484
	19-201	2	46	0.199033	3.11999	0.019968	0.019968	0.019968	0.207459		0.0895104
	20-201	2	31	0.0896829	1.87966	0.0460262	0.0460262	0.0460262	0.349841		0.143846
	21-201	2	38	0.0461135	1.42862	0.0164291	0.0164291	0.0164291	0.0247136		0.0116549
	22-201	2	35	0.054754	1.13997	0.0205593	0.0205593	0.0205593	0.115713		0.0583898
	24-201	2	30	0.109808	1.7219	0.0227065	0.0227065	0.0227065	0.153587		0.0650415
	25-201	2	40	0.0683496	1.60224	0.0104191	0.0104191	0.0104191	0.0908087		0.0449186
	26-201	2	31	0.339713	7.01483	0.0106958	0.0106958	0.0106958	0.18156		0.0883062
	27-201	2	41	0.0179898	0.641694	0.00795094	0.00795094	0.00795094	0.152501		0.0614106
	28-201	2	38	0.0161226	0.769265	0.0250483	0.0250483	0.0250483	0.124326		0.047244
	29-201	2	27	0.00917248	0.591727	0.0149696	0.0149696	0.0149696	0.151485		0.0467507
	30-201	2	30	0.0658931	1.24102	0.0153193	0.0153193	0.0153193	0.118284		0.0334755
	31-201	2	38	0.0467041	1.37736	0.0109364	0.0109364	0.0109364	0.125597		0.0453771
	32-201	2	30	0.270489	6.24772	0.0756065	0.0756065	0.0756065	0.203134		0.245577
	34-201	2	47	0.0747095	2.22798	0.0356423	0.0356423	0.0356423	0.408786		0.0915819
	35-201	2	40	0.0666818	3.19153	0.0500375	0.0500375	0.0500375	0.355433		0.110068
	36-201	2	31	0.148446	3.2894	0.0201788	0.0201788	0.0201788	0.257512		0.158631
	37-201	2	31	0.172807	3.76561	0.0231533	0.0231533	0.0231533	0.46838		0.214326
	38-201	2	38	0.0748197	2.87423	0.0781386	0.0781386	0.0781386	0.636776		0.346183
	40-201	2	48	0.229976	6.4616	0.0432604	0.0432604	0.0432604	0.553737		0.305109
	41-201	2	40	0.225976	5.47922	0.0437826	0.0437826	0.0437826	0.320819		0.126709
	42-201	2	32	0.106328	4.31093	0.0314477	0.0314477	0.0314477	0.499036		0.235653
	H10-201	2	35	0.232371	10.7106	0.0698979	0.0698979	0.0698979	0.370308		0.172462
	H10-202	2	33	0.107251	2.92162	0.0250693	0.0250693	0.0250693	0.347225		0.161707
	H13-201	2	42	0.290664	4.50553	0.10556	0.10556	0.10556	0.580004		0.338568
	H17-201	2	33	0.113852	0.889104	0.0336588	0.0336588	0.0336588	0.43016		0.116962
	H18-201	2	38	0.239989	8.63704	0.0439001	0.0439001	0.0439001	0.369407		0.132384
	H33-201	2	32	0.558968	12.211	0.0418582	0.0418582	0.0418582	2.26849		1.19336
	H34-201	2	34	0.188495	4.96701	0.0347494	0.0347494	0.0347494	0.557257		0.336232
	H36-201	2	35	0.463262	17.1346	0.0635995	0.0635995	0.0635995	1.03455		0.537605
	H37-201	2	32	0.43086	12.0489	0.0215954	0.0215954	0.0215954	0.811304		0.345531
	H38-201	2	33	0.0889967	1.95026	0.0493785	0.0493785	0.0493785	0.607031		0.422454
	H39-201	2	30	0.0790499	1.95369	0.179907	0.179907	0.179907	2.17341		0.964433
Mother Group	14-301	1	31	0.0545325	1.56099	0.025735	0.025735	0.025735	0.502995		0.307881
	15-301	1	33	0.13479	3.4426	0.0466367	0.0466367	0.0466367	0.268331		0.169372
	16-301	1	39	0.0492061	0.526115	0.2666	0.2666	0.2666	0.199192		0.164332
	17-301	1	35	0.0711285	2.32982	0.137254	0.137254	0.137254	0.896739		0.358477
	18-301	1	31	0.0812022	0.788906	0.035758	0.035758	0.035758	0.100184		0.055134
	19-301	1	40	0.179031	5.94703	0.0318384	0.0318384	0.0318384	1.16429		0.435717
	20-301	1	22	0.0731085	2.54366	0.0600218	0.0600218	0.0600218	0.0556382		0.0895968
	21-301	1	37	0.137042	4.59407	0.0307035	0.0307035	0.0307035	0.346225		0.238086
	22-301	1	31	0.110012	2.8044	0.0449137	0.0449137	0.0449137	0.856322		0.454868
	24-301	1	24	0.0479827	1.0058	0.0475287	0.0475287	0.0475287	0.274208		0.0999716
	25-301	1	38	0.123968	3.18465	0.0608222	0.0608222	0.0608222	0.319774		0.357222
	26-301	1	29	0.0935256	0.548828	0.129975	0.129975	0.129975	0.300056		0.214789
	27-301	1	46	0.0663677	1.17582	0.0295148	0.0295148	0.0295148	0.123736		0.141511
	28-301	1	33	0.100594	1.42419	0.0664559	0.0664559	0.0664559	0.145307		0.101192
	29-301	1	30	0.0491876	2.06106	0.0478471	0.0478471	0.0478471	0.502623		0.147788
	30-301	1	22	0.145899	3.07659	0.0617719	0.0617719	0.0617719	0.399665		0.167274
	31-301	1	38	0.341098	3.26461	0.0362204	0.0362204	0.0362204	0.519228		0.205329
	32-301	1	24	0.209788	4.49855	0.0430511	0.0430511	0.0430511	0.192787		0.102719
	34-301	1	40	0.319563	17.9214	0.102312	0.102312	0.102312	0.587099		0.394902
	35-301	1	35	0.188761	2.66611	0.0328965	0.0328965	0.0328965	0.353067		0.251852
	36-301	1	28	0.155518	4.96116	0.055885	0.055885	0.055885	0.636951		0.217422
	37-301	1	35	0.287753	8.40565	0.0506664	0.0506664	0.0506664	0.320951		0.0982451
	38-301	1	34	0.311425	8.94052	0.0525629	0.0525629	0.0525629	0.711015		0.377084
	40-301	1	37	0.363548	6.60554	0.0578865	0.0578865	0.0578865	1.06837		0.675942
	41-301	1	33	0.576299	12.3096	0.0501469	0.0501469	0.0501469	2.10134		1.0938
	42-301	1	30	0.321236	4.42955	0.0219675	0.0219675	0.0219675	0.37038		0.191121
	H10-301	1	33	0.0564882	2.48973	0.0488784	0.0488784	0.0488784	0.440587		0.254517
	H10-302	1	28	0.267148	5.21262	0.104564	0.104564	0.104564	0.727668		0.278858
	H13-301	1	34	0.103523	4.2421	0.0321769	0.0321769	0.0321769	0.286564		0.0500046
	H17-301	1	32	0.175654	6.98919	0.0883055	0.0883055	0.0883055	0.675119		0.356884
	H18-301	1	36	0.193313	6.56867	0.0777714	0.0777714	0.0777714	1.15943		0.287179
	H33-301	1	31	0.154999	4.71495	0.0359374	0.0359374	0.0359374	0.308682		0.216765
	H34-301	1	38	0.197196	4.81597	0.0241751	0.0241751	0.0241751	0.331754		0.214714
	H36-301	1	33	0.247296	8.10354	0.0357056	0.0357056	0.0357056	0.627063		0.367498
	H37-301	1	27	0.27369	5.24164	0.0126841	0.0126841	0.0126841	1.31129		0.661238
	H38-301	1	32	0.378833	14.2195	0.0382942	0.0382942	0.0382942	1.60536		0.68459
	H39-301	1	27	0.395623	5.6136	0.0549891	0.0549891	0.0549891	0.43275		0.241508
Control Group	K38	2	14	0.758477	22.931	0.0148036	0.0148036	0.0148036	1.09263		0.581958
	K39	2	8	0.20935	5.21742	0.0351379	0.0351379	0.0351379	1.10802		0.49839
	K40	1	6	0.0757077	1.22515	0.0255138	0.0255138	0.0255138	0.610315		0.331465
	K41	2	16	0.371836	14.1551	0.0469976	0.0469976	0.0469976	0.927502		0.359955
	K42	2	11	0.172163	6.89811	0.0656918	0.0656918	0.0656918	1.24013		0.655661
	K43	2	10	0.140696	3.96221	0.0584613	0.0584613	0.0584613	0.889904		0.524345
	K44	2	14	0.204885	9.44324	0.0410179	0.0410179	0.0410179	0.471471		0.272813
	K45	1	9	0.76909	18.3427	0.0756552	0.0756552	0.0756552	1.1231		0.351065
	K46	1	9	0.287241	9.57381	0.0255075	0.0255075	0.0255075	1.65524		0.801479
	K47	1	16	0.208283	7.18841	0.13705	0.13705	0.13705	0.177145		0.0229493
	K48	2	8	0.69855	22.0185	0.0819656	0.0819656	0.0819656	0.316678		0.161313
	K50	1	14	0.105439	5.84693	0.0860827	0.0860827	0.0860827	0.198048		0.105746
	K51	1	8	0.463638	8.53706	0.0983574	0.0983574	0.0983574	0.178632		0.0559242
	K52	1	5	0.219566	7.89489	0.116721	0.116721	0.116721	0.163462		0.0357441
	K54	1	11	0.581923	18.5898	0.0733453	0.0733453	0.0733453	1.29875		0.640954
	K55	1	8	0.169511	2.54507	0.0631208	0.0631208	0.0631208	0.157412		0.0815545
	K56	1	5	0.967702	22.6605	0.104632	0.104632	0.104632	1.63488		0.807868
	K58	2	12	0.684914	20.2347	0.0215082	0.0215082	0.0215082	0.411295		0.259503
	K59	1	9	0.382591	6.04228	0.170123	0.170123	0.170123	0.608131		0.433532
	K60	2	5	0.17891	3.4469	0.0637034	0.0637034	0.0637034	1.5405		1.10838
	K61	2	3	0.184409	5.22874	0.0530227	0.0530227	0.0530227	1.35939		0.856996
	K89	1	32	0.144477	7.30877	0.0415501	0.0415501	0.0415501	1.20087		0.734982
	K91	1	25	0.283564	6.34848	0.169085	0.169085	0.169085	0.40909		0.33981
	K94	1	23	0.221077	3.65891	0.0587717	0.0587717	0.0587717	0.952667		0.565845
	K96	1	33	0.370415	12.1066	0.0882779	0.0882779	0.0882779	0.904531		0.4253
	K97	1	23	0.19156	4.62484	0.019858	0.019858	0.019858	1.31605		0.591246
	K98	2	34	0.449795	9.9224	0.0555073	0.0555073	0.0555073	2.04072		1.04796
	K100	2	23	0.533614	12.8843	0.0603502	0.0603502	0.0603502	1.15837		0.590916
	K101	1	33	0.251013	11.7489	0.084615	0.084615	0.084615	1.44065		0.767207
	K103	2	30	0.450566	5.44215	0.0645424	0.0645424	0.0645424	0.894178		0.544974
	K104	2	32	0.423838	9.75375	0.0351729	0.0351729	0.0351729	1.07613		0.445897
	K105	2	49	0.553795	13.7243	0.0379387	0.0379387	0.0379387	1.63323		0.789065
	K106	2	30	0.496084	9.2122	0.0401047	0.0401047	0.0401047	0.459224		0.165767
	K107	2	50	0.310331	6.6041	0.0333376	0.0333376	0.0333376	1.12005		0.582216
	K109	2	31	1	1	1	1	1	1		1
	K110	2	33	0.693835	16.7397	0.0478183	0.0478183	0.0478183	0.477892		0.326497
	K90	1	24	0.138658	1.41147	0.0553966	0.0553966	0.0553966	0.36324		0.240309
SPERM-RNA	SPERM-RNA	2	42	0.123175	8.20132	0.0983427	0.0983427	0.0983427	0.738934		0.460662
ref hasta	K109	2	31	1	1	1	1	1	1		1
